# Supplementary material for: Taxonomic revision of the Graphipterus serrator (Forskål) group (Coleoptera, Carabidae): an increase from five to 15 valid species
Source: Zookeys. 2018 Apr 26;(753):23–82. doi: 10.3897/zookeys.753.22366 (PMC5934354; doi:10.3897/zookeys.753.22366)
Supplement: XML Treatment for Graphipterus heydeni [file zookeys.753.22366-treatment3.xml]

<!DOCTYPE tp:taxon-treatment
  PUBLIC "-//TaxonX//DTD Taxonomic Treatment Publishing DTD v0 20100105//EN" "tax-treatment-NSO.dtd">
<tp:taxon-treatment xmlns:tp="http://www.plazi.org/taxpub"><tp:treatment-meta><kwd-group><label>Taxon classification</label><kwd><named-content xmlns:xlink="http://www.w3.org/1999/xlink" content-type="kingdom">Animalia</named-content></kwd><kwd><named-content xmlns:xlink="http://www.w3.org/1999/xlink" content-type="order">Coleoptera</named-content></kwd><kwd><named-content xmlns:xlink="http://www.w3.org/1999/xlink" content-type="family">Carabidae</named-content></kwd></kwd-group><mixed-citation publication-type="journal"><person-group><name><surname>Renan</surname><given-names>Ittai</given-names></name><name><surname>Assmann</surname><given-names>Thorsten</given-names></name><name><surname>Freidberg</surname><given-names>Amnon</given-names></name></person-group><article-title>Taxonomic revision of the <italic><tp:taxon-name><tp:taxon-name-part taxon-name-part-type="genus" reg="Graphipterus">Graphipterus</tp:taxon-name-part> <tp:taxon-name-part taxon-name-part-type="species" reg="serrator">serrator</tp:taxon-name-part></tp:taxon-name></italic> (Forskål) group (<tp:taxon-name><tp:taxon-name-part taxon-name-part-type="order">Coleoptera</tp:taxon-name-part></tp:taxon-name>, <tp:taxon-name><tp:taxon-name-part taxon-name-part-type="family">Carabidae</tp:taxon-name-part></tp:taxon-name>): an increase from five to 15 valid species</article-title><source>Zookeys</source><day>26</day><month>4</month><year>2018</year><volume>2018</volume><issue>753</issue><fpage>23</fpage><lpage>82</lpage><pub-id pub-id-type="doi">10.3897/zookeys.753.22366</pub-id></mixed-citation></tp:treatment-meta><tp:nomenclature><tp:taxon-name>
              <tp:taxon-name-part taxon-name-part-type="genus" reg="Graphipterus">Graphipterus</tp:taxon-name-part>
              <tp:taxon-name-part taxon-name-part-type="species" reg="heydeni">heydeni</tp:taxon-name-part>
            </tp:taxon-name><tp:taxon-authority>Kraatz, 1890: 77, stat. rest.</tp:taxon-authority><xref ref-type="fig" rid="F3">Figs 3b</xref><xref ref-type="fig" rid="F9">, 9b</xref><xref ref-type="fig" rid="F18">, 18</xref><xref ref-type="fig" rid="F21">, 21a, c</xref><!--PageBreak--><tp:nomenclature-citation-list><tp:nomenclature-citation><tp:taxon-name>
                  <tp:taxon-name-part taxon-name-part-type="genus" reg="Graphipterus">Graphipterus</tp:taxon-name-part> <tp:taxon-name-part taxon-name-part-type="species" reg="luctuosus">luctuosus</tp:taxon-name-part></tp:taxon-name><comment>Guérin-Méneville, 1859 (nec Dejean, 1825)</comment></tp:nomenclature-citation><!--PageBreak--></tp:nomenclature-citation-list></tp:nomenclature><tp:treatment-sec sec-type="Types" id="SECID0ETLAI"><title>Types.</title><p>Lectotype: ♂ (Blue label with black margin, black handwritten): &lt;<italic>Heydeni Krtz./ luctuosus Guer./Tripolis.</italic> Oued&gt;. (White label, print black): &lt;Coll. Kraatz&gt;. (White label, black print): &lt;Tripolis&gt;. (White label, black print): <italic>G. serrator</italic>/heydeni Kr&gt;. (Green label, black print): &lt;Muncheberg/Col – 01309&gt;. (White label, black print): serrator/ heydeni Kz./P. Basilewsky det., 1975&gt;. Deposited in <abbrev xmlns:xlink="http://www.w3.org/1999/xlink" content-type="institution" xlink:title="Zoological State Collection Munich, Munich, Germany" id="ABBRID0ELNAI" xlink:type="simple">ZSM</abbrev> [examined].</p><!--PageBreak--><!--PageBreak--><p>Paralectotype: two specimens – ♂, ♀ (White label, black black handwritten): &lt;Tripolis&gt;. (White label, black handwritten): &lt;Call. Kraatz&gt;. (White label, black handwritten): &lt;Muncheberg/Col – 01310/01311&gt;. Deposited in <abbrev xmlns:xlink="http://www.w3.org/1999/xlink" content-type="institution" xlink:title="Zoological State Collection Munich, Munich, Germany" id="ABBRID0EUNAI" xlink:type="simple">ZSM</abbrev> [examined]. Lectotypes and paralectotypes herewith designated.</p></tp:treatment-sec><tp:treatment-sec sec-type="diagnosis" id="SECID0EZNAI"><title>Diagnosis.</title><p>Large species with 18–26 isolated white round spots on elytra, anterior and posterior discal spots larger than other spots; four marginal extensions, anterior extension triangular; median lobe of aedeagus with ventrally bent apex.</p></tp:treatment-sec><tp:treatment-sec sec-type="comparisons" id="SECID0E5NAI"><title>Comparisons.</title><p>
              <italic><tp:taxon-name><tp:taxon-name-part taxon-name-part-type="genus" reg="Graphipterus">Graphipterus</tp:taxon-name-part> <tp:taxon-name-part taxon-name-part-type="species" reg="heydeni">heydeni</tp:taxon-name-part></tp:taxon-name></italic> resembles <italic><tp:taxon-name><tp:taxon-name-part taxon-name-part-type="genus" reg="Graphipterus">G.</tp:taxon-name-part> <tp:taxon-name-part taxon-name-part-type="species" reg="valdanii">valdanii</tp:taxon-name-part></tp:taxon-name></italic> from which it differs mainly by the following characters: <italic><tp:taxon-name><tp:taxon-name-part taxon-name-part-type="genus" reg="Graphipterus">G.</tp:taxon-name-part> <tp:taxon-name-part taxon-name-part-type="species" reg="heydeni">heydeni</tp:taxon-name-part></tp:taxon-name></italic>: mentum with two teeth, margin between them clearly concave; <abbrev xmlns:xlink="http://www.w3.org/1999/xlink" xlink:title="Elytra length/width" id="ABBRID0EFPAI" xlink:type="simple">EL/EW</abbrev> rounded (1.24); 18-26 spots on elytra; claws of hind legs dark; metatibial secondary spur brown. In <italic><tp:taxon-name><tp:taxon-name-part taxon-name-part-type="genus" reg="Graphipterus">Graphipterus</tp:taxon-name-part> <tp:taxon-name-part taxon-name-part-type="species" reg="valdanii">valdanii</tp:taxon-name-part></tp:taxon-name></italic>, mentum with two teeth, margin between them slightly convex in middle; <abbrev xmlns:xlink="http://www.w3.org/1999/xlink" xlink:title="Elytra length/width" id="ABBRID0EUPAI" xlink:type="simple">EL/EW</abbrev> elongated (1.31); 18-26 spots on elytra; claws of hind legs brown; metatibial secondary spur dark. <italic><tp:taxon-name><tp:taxon-name-part taxon-name-part-type="genus" reg="Graphipterus">Graphipterus</tp:taxon-name-part> <tp:taxon-name-part taxon-name-part-type="species" reg="heydeni">heydeni</tp:taxon-name-part></tp:taxon-name></italic> also resembles <italic><tp:taxon-name><tp:taxon-name-part taxon-name-part-type="genus" reg="Graphipterus">G.</tp:taxon-name-part> <tp:taxon-name-part taxon-name-part-type="species" reg="magnus">magnus</tp:taxon-name-part></tp:taxon-name></italic> sp. n. from which it differs mainly by the following characters: <!--PageBreak--><italic><tp:taxon-name><tp:taxon-name-part taxon-name-part-type="genus" reg="Graphipterus">G.</tp:taxon-name-part> <tp:taxon-name-part taxon-name-part-type="species" reg="heydeni">heydeni</tp:taxon-name-part></tp:taxon-name></italic>: elytra shape oval; four elytral marginal extensions; anterior and posterior elytral spots larger than all other spots; median lobe of aedeagus with stout with ventrally bent tip. <italic><tp:taxon-name><tp:taxon-name-part taxon-name-part-type="genus" reg="Graphipterus">G.</tp:taxon-name-part> <tp:taxon-name-part taxon-name-part-type="species" reg="magnus">magnus</tp:taxon-name-part></tp:taxon-name></italic> sp. n.: elytra shape rounded; six elytral marginal extensions; all elytral spots with similar size; median lobe of aedeagus elongated with ventrally bent tip.</p></tp:treatment-sec><tp:treatment-sec sec-type="description" id="SECID0EFRAI"><title>Description.</title><p>
              <abbrev xmlns:xlink="http://www.w3.org/1999/xlink" xlink:title="Body length" id="ABBRID0ELRAI" xlink:type="simple">BL</abbrev> male: 17.1–20.9 mm, average 18.9 ± 1.6 mm; <abbrev xmlns:xlink="http://www.w3.org/1999/xlink" xlink:title="Body length" id="ABBRID0EPRAI" xlink:type="simple">BL</abbrev> female: 18–20 mm, average 19.4 ± 1.4 mm.</p><p>
              <italic>Head</italic> slender; <abbrev xmlns:xlink="http://www.w3.org/1999/xlink" xlink:title="Head/pronotum width" id="ABBRID0EXRAI" xlink:type="simple">HW/PW</abbrev>: 0.71; <abbrev xmlns:xlink="http://www.w3.org/1999/xlink" xlink:title="Eye length" id="ABBRID0E2RAI" xlink:type="simple">EYL</abbrev>: 1.5–1.9 mm; <abbrev xmlns:xlink="http://www.w3.org/1999/xlink" xlink:title="Eye length" id="ABBRID0E6RAI" xlink:type="simple">EYL</abbrev>/<abbrev xmlns:xlink="http://www.w3.org/1999/xlink" xlink:title="Elytra length" id="ABBRID0EDSAI" xlink:type="simple">EL</abbrev>: 0.16. Mentum with two teeth and concavity between them (Fig. <xref ref-type="fig" rid="F3">3b</xref>). Frontal ridge absent. In male, apical white frons stripes slenderer than exposed frons (Fig. <xref ref-type="fig" rid="F4">4a</xref>).</p><!--PageBreak--><p>
              <italic>Pronotum</italic> slender; <abbrev xmlns:xlink="http://www.w3.org/1999/xlink" xlink:title="Pronotum length/width" id="ABBRID0EUSAI" xlink:type="simple">PL/PW</abbrev>: 0.65; <abbrev xmlns:xlink="http://www.w3.org/1999/xlink" xlink:title="Basal pronotum width" id="ABBRID0EYSAI" xlink:type="simple">BPW</abbrev>/<abbrev xmlns:xlink="http://www.w3.org/1999/xlink" xlink:title="Maximum pronotum width" id="ABBRID0E3SAI" xlink:type="simple">PW</abbrev>: 0.7; posteromedially concave and without white margin; white lateral margin as wide as antennomere I long.</p><p>
              <italic>Elytra</italic> oval, humeri rounded; <abbrev xmlns:xlink="http://www.w3.org/1999/xlink" xlink:title="Elytra length" id="ABBRID0EETAI" xlink:type="simple">EL</abbrev>: 10.0–12.1 mm, average 10.9 mm; <abbrev xmlns:xlink="http://www.w3.org/1999/xlink" xlink:title="Maximum elytra width" id="ABBRID0EITAI" xlink:type="simple">EW</abbrev>: 8.4–9.9 mm, average 9.16 mm; <abbrev xmlns:xlink="http://www.w3.org/1999/xlink" xlink:title="Elytra length/width" id="ABBRID0EMTAI" xlink:type="simple">EL/EW</abbrev>: 1.2. Lateral cross section convex. Black scales dense, disc not visible between them (Fig. <xref ref-type="fig" rid="F6">6a</xref>). White lateral margin almost as wide as antennomere I long and with four extensions; extension I triangular with rounded angels, slightly wider at margin of elytra, slightly elongated, wider and shorter than extension II; the latter one elongated at third quarter of elytra, imaginary line connecting the media ends of the extensions I and II parallel to the suture; white posterior margin forms a gap at suture, wider than lateral margin. Disc usually with 18–26 rounded spots; anterior pair of spots rounded, as wide as extension I, usually smaller than posterior spots, larger than spots on mid disc; mid disc spots usually asymmetrically smeared. Posterior pair of spots rounded, one or two small spots located laterally to posterior spots. Apical sinuation strongly developed, apex protruded, almost rectangular, only slightly rounded at most distant tip (Fig. <xref ref-type="fig" rid="F7">7a</xref>). Suture inconspicuous.</p><p>
              <italic>Legs</italic> long; <abbrev xmlns:xlink="http://www.w3.org/1999/xlink" xlink:title="Metatibia length" id="ABBRID0E3TAI" xlink:type="simple">MTIL</abbrev>: 5.3–7.0 mm, average 6.5 mm; El/<abbrev xmlns:xlink="http://www.w3.org/1999/xlink" xlink:title="Metatibia length" id="ABBRID0EAUAI" xlink:type="simple">MTIL</abbrev>: 1.7. Metatibial secondary spur brown. <abbrev xmlns:xlink="http://www.w3.org/1999/xlink" xlink:title="Metatarsus length" id="ABBRID0EEUAI" xlink:type="simple">MTAL</abbrev>: 4.4–5.2 mm, average 4.8 mm; <abbrev xmlns:xlink="http://www.w3.org/1999/xlink" xlink:title="Metatarsus length" id="ABBRID0EIUAI" xlink:type="simple">MTAL</abbrev>/<abbrev xmlns:xlink="http://www.w3.org/1999/xlink" xlink:title="Metatibia length" id="ABBRID0EMUAI" xlink:type="simple">MTIL</abbrev>: 0.7. Claws of hind legs black at base.</p><p>Median lobe of <italic>aedeagus</italic> with apex bent ventrally (Fig. <xref ref-type="fig" rid="F9">9b</xref>).</p></tp:treatment-sec><tp:treatment-sec sec-type="habitat" id="SECID0EYUAI"><title>Habitat.</title><p>Unknown.</p></tp:treatment-sec><tp:treatment-sec sec-type="Co-occurring species" id="SECID0E4UAI"><title>Co-occurring species.</title><p>
              <italic><tp:taxon-name><tp:taxon-name-part taxon-name-part-type="genus" reg="Graphipterus">Graphipterus</tp:taxon-name-part> <tp:taxon-name-part taxon-name-part-type="species" reg="heydeni">heydeni</tp:taxon-name-part></tp:taxon-name></italic> lives in sympatry with <italic><tp:taxon-name><tp:taxon-name-part taxon-name-part-type="genus" reg="Graphipterus">G.</tp:taxon-name-part> <tp:taxon-name-part taxon-name-part-type="species" reg="luctuosus">luctuosus</tp:taxon-name-part></tp:taxon-name></italic> around Tripoli, Libya, and might live in sympatry with <italic><tp:taxon-name><tp:taxon-name-part taxon-name-part-type="genus" reg="Graphipterus">G.</tp:taxon-name-part> <tp:taxon-name-part taxon-name-part-type="species" reg="rotundatus">rotundatus</tp:taxon-name-part></tp:taxon-name></italic> in this region. It also lives in sympatry with <italic><tp:taxon-name><tp:taxon-name-part taxon-name-part-type="genus" reg="Graphipterus">G.</tp:taxon-name-part> <tp:taxon-name-part taxon-name-part-type="species" reg="piniamitaii">piniamitaii</tp:taxon-name-part></tp:taxon-name></italic> sp. n. in Nefzaoua region in Tunisia.</p></tp:treatment-sec><tp:treatment-sec sec-type="distribution" id="SECID0EPWAI"><title>Distribution.</title><p>Western Lybia (Tripolitania) and western Tunisia (Nefzaoua) (Fig. <xref ref-type="fig" rid="F18">18</xref>).</p></tp:treatment-sec><tp:treatment-sec sec-type="Conservation" id="SECID0EZWAI"><title>Conservation.</title><p>The restricted distribution range of the endemic species and the decline of the coastal sandy habitat as a result of increasing anthropogenic pressures (e.g., tourism, urbanization etc.) threaten at least the long-term survival of the species.</p></tp:treatment-sec><tp:treatment-sec sec-type="comments" id="SECID0E5WAI"><title>Comments.</title><p>This taxon was first described by Guérin-Méneville (erroneously as <italic>luctuosus</italic> Dej.). As Kraatz already noted, Guérin-Méneville's and Dejean's specimens do not belong to the same taxon, and Kraatz substituted the name <italic>heydeni</italic> Kraatz, 1890 as a new replacement name (nomen novum) for the already available name <italic>luctuosus</italic> Guérin-Méneville. However, Kraatz never fixed the holotype (Jäger, pers. comm.), following the requirement of Article 72.2 (<xref ref-type="bibr" rid="B38">ICZN 1999</xref>). The type series of <italic>heydeni</italic> comprises three individuals from Tripoli (<xref ref-type="bibr" rid="B45">Kraatz 1890</xref>: 77) and not seven (holotype and six paratypes) as indicated by <xref ref-type="bibr" rid="B9">Basilewsky (1977</xref>: 451). The beetles were collected by Quedenfeldt, as this circumstance was indicated by Kraatz in the original description. These individuals have been transferred to the DEI (Kraatz was the director of this institution) and the syntypes are still preserved there. A lectotype is designated, labeled with a handwritten card indicating the taxon’s name, the name of the location, Tripoli, and the initial letters of the collector (Fig. <xref ref-type="fig" rid="F21">21c</xref>). The above description is based primarily on the three syntypes. The misinterpretation of the type material by Kraatz led Basilewsky to an incorrect interpretation of <italic>heydeni</italic> Kraatz. Consequently the distribution map given by <xref ref-type="bibr" rid="B9">Basilewsky (1977</xref>: page 450) is also incorrect.</p><!--PageBreak--></tp:treatment-sec><tp:treatment-sec><!--Section generated to contain objects referenced in tp:taxon-treatment.--><fig id="F3" position="float" orientation="portrait"><label>Figure 3.</label><caption><p>Mentum morphs of the <italic><tp:taxon-name><tp:taxon-name-part taxon-name-part-type="genus" reg="Graphipterus">Graphipterus</tp:taxon-name-part> <tp:taxon-name-part taxon-name-part-type="species" reg="serrator">serrator</tp:taxon-name-part></tp:taxon-name></italic> group: <bold>a</bold> No teeth (<italic><tp:taxon-name><tp:taxon-name-part taxon-name-part-type="genus" reg="Graphipterus">G.</tp:taxon-name-part> <tp:taxon-name-part taxon-name-part-type="species" reg="barthelemyi">barthelemyi</tp:taxon-name-part></tp:taxon-name></italic>) <bold>b</bold> Two teeth with concavity between them (<italic><tp:taxon-name><tp:taxon-name-part taxon-name-part-type="genus" reg="Graphipterus">G.</tp:taxon-name-part> <tp:taxon-name-part taxon-name-part-type="species" reg="heydeni">heydeni</tp:taxon-name-part></tp:taxon-name></italic>) <bold>c</bold> Two teeth as margin between them slightly convex in middle. (<italic><tp:taxon-name><tp:taxon-name-part taxon-name-part-type="genus" reg="Graphipterus">G.</tp:taxon-name-part> <tp:taxon-name-part taxon-name-part-type="species" reg="valdanii">valdanii</tp:taxon-name-part></tp:taxon-name></italic>) <bold>d</bold> Three teeth (<italic><tp:taxon-name><tp:taxon-name-part taxon-name-part-type="genus" reg="Graphipterus">G.</tp:taxon-name-part> <tp:taxon-name-part taxon-name-part-type="species" reg="peletieri">peletieri</tp:taxon-name-part></tp:taxon-name></italic>) <bold>e</bold> Two pronounced teeth (<italic><tp:taxon-name><tp:taxon-name-part taxon-name-part-type="genus" reg="Graphipterus">G.</tp:taxon-name-part> <tp:taxon-name-part taxon-name-part-type="species" reg="minutus">minutus</tp:taxon-name-part> <tp:taxon-name-part taxon-name-part-type="subspecies" reg="minutus">minutus</tp:taxon-name-part></tp:taxon-name></italic>) <bold>f</bold> Three teeth, mid tooth very shallow (<italic><tp:taxon-name><tp:taxon-name-part taxon-name-part-type="genus" reg="Graphipterus">G.</tp:taxon-name-part> <tp:taxon-name-part taxon-name-part-type="species" reg="serrator">serrator</tp:taxon-name-part></tp:taxon-name></italic>).</p></caption><graphic xmlns:xlink="http://www.w3.org/1999/xlink" xlink:href="zookeys-753-023-g003.jpg" position="float" orientation="portrait" xlink:type="simple" id="oo_199514.jpg"/></fig><fig id="F9" position="float" orientation="portrait"><label>Figure 9.</label><caption><p>Median lobes of aedeagus: <bold>a</bold> <italic><tp:taxon-name><tp:taxon-name-part taxon-name-part-type="genus" reg="Graphipterus">G.</tp:taxon-name-part> <tp:taxon-name-part taxon-name-part-type="species" reg="barthelemyi">barthelemyi</tp:taxon-name-part></tp:taxon-name></italic> <bold>b</bold> <italic><tp:taxon-name><tp:taxon-name-part taxon-name-part-type="genus" reg="Graphipterus">G.</tp:taxon-name-part> <tp:taxon-name-part taxon-name-part-type="species" reg="heydeni">heydeni</tp:taxon-name-part></tp:taxon-name></italic> <bold>c</bold> <italic><tp:taxon-name><tp:taxon-name-part taxon-name-part-type="genus" reg="Graphipterus">G.</tp:taxon-name-part> <tp:taxon-name-part taxon-name-part-type="species" reg="luctuosus">luctuosus</tp:taxon-name-part></tp:taxon-name></italic> <bold>d</bold> <italic><tp:taxon-name><tp:taxon-name-part taxon-name-part-type="genus" reg="Graphipterus">G.</tp:taxon-name-part> <tp:taxon-name-part taxon-name-part-type="species" reg="magnus">magnus</tp:taxon-name-part></tp:taxon-name></italic> sp. n. <bold>e</bold> <italic><tp:taxon-name><tp:taxon-name-part taxon-name-part-type="genus" reg="Graphipterus">G.</tp:taxon-name-part> <tp:taxon-name-part taxon-name-part-type="species" reg="mauretensis">mauretensis</tp:taxon-name-part></tp:taxon-name></italic> sp. n. <bold>f</bold> <italic><tp:taxon-name><tp:taxon-name-part taxon-name-part-type="genus" reg="Graphipterus">G.</tp:taxon-name-part> <tp:taxon-name-part taxon-name-part-type="species" reg="minutus">minutus</tp:taxon-name-part> <tp:taxon-name-part taxon-name-part-type="subspecies" reg="minutus">minutus</tp:taxon-name-part></tp:taxon-name></italic> <bold>g</bold> <italic><tp:taxon-name><tp:taxon-name-part taxon-name-part-type="genus" reg="Graphipterus">G.</tp:taxon-name-part> <tp:taxon-name-part taxon-name-part-type="species" reg="minutus">minutus</tp:taxon-name-part> <tp:taxon-name-part taxon-name-part-type="subspecies" reg="goryi">goryi</tp:taxon-name-part></tp:taxon-name></italic> <bold>h</bold> <italic><tp:taxon-name><tp:taxon-name-part taxon-name-part-type="genus" reg="Graphipterus">G.</tp:taxon-name-part> <tp:taxon-name-part taxon-name-part-type="species" reg="multiguttatus">multiguttatus</tp:taxon-name-part></tp:taxon-name></italic> <bold>i</bold> <italic><tp:taxon-name><tp:taxon-name-part taxon-name-part-type="genus" reg="Graphipterus">G.</tp:taxon-name-part> <tp:taxon-name-part taxon-name-part-type="species" reg="peletieri">peletieri</tp:taxon-name-part></tp:taxon-name></italic> <bold>j</bold> <italic><tp:taxon-name><tp:taxon-name-part taxon-name-part-type="genus" reg="Graphipterus">G.</tp:taxon-name-part> <tp:taxon-name-part taxon-name-part-type="species" reg="piniamitaii">piniamitaii</tp:taxon-name-part></tp:taxon-name></italic> sp. n. <bold>k</bold> <italic><tp:taxon-name><tp:taxon-name-part taxon-name-part-type="genus" reg="Graphipterus">G.</tp:taxon-name-part> <tp:taxon-name-part taxon-name-part-type="species" reg="reymondi">reymondi</tp:taxon-name-part></tp:taxon-name></italic> <bold>l</bold> <italic><tp:taxon-name><tp:taxon-name-part taxon-name-part-type="genus" reg="Graphipterus">G.</tp:taxon-name-part> <tp:taxon-name-part taxon-name-part-type="species" reg="rotundatus">rotundatus</tp:taxon-name-part></tp:taxon-name></italic> <bold>m</bold> <italic><tp:taxon-name><tp:taxon-name-part taxon-name-part-type="genus" reg="Graphipterus">G.</tp:taxon-name-part> <tp:taxon-name-part taxon-name-part-type="species" reg="serrator">serrator</tp:taxon-name-part></tp:taxon-name></italic> <bold>n</bold> <italic><tp:taxon-name><tp:taxon-name-part taxon-name-part-type="genus" reg="Graphipterus">G.</tp:taxon-name-part> <tp:taxon-name-part taxon-name-part-type="species" reg="sharonae">sharonae</tp:taxon-name-part></tp:taxon-name></italic> sp. n., <bold>o</bold> <italic><tp:taxon-name><tp:taxon-name-part taxon-name-part-type="genus" reg="Graphipterus">G.</tp:taxon-name-part> <tp:taxon-name-part taxon-name-part-type="species" reg="stagonopsis">stagonopsis</tp:taxon-name-part></tp:taxon-name></italic> sp. n. <bold>p</bold> <italic><tp:taxon-name><tp:taxon-name-part taxon-name-part-type="genus" reg="Graphipterus">G.</tp:taxon-name-part> <tp:taxon-name-part taxon-name-part-type="species" reg="valdanii">valdanii</tp:taxon-name-part></tp:taxon-name></italic>.</p></caption><graphic xmlns:xlink="http://www.w3.org/1999/xlink" xlink:href="zookeys-753-023-g009.jpg" position="float" orientation="portrait" xlink:type="simple" id="oo_199520.jpg"/></fig><fig id="F18" position="float" orientation="portrait"><label>Figure 18.</label><caption><p>Distributional records of <italic><tp:taxon-name><tp:taxon-name-part taxon-name-part-type="genus" reg="Graphipterus">G.</tp:taxon-name-part> <tp:taxon-name-part taxon-name-part-type="species" reg="heydeni">heydeni</tp:taxon-name-part></tp:taxon-name></italic>, <italic><tp:taxon-name><tp:taxon-name-part taxon-name-part-type="genus" reg="Graphipterus">G.</tp:taxon-name-part> <tp:taxon-name-part taxon-name-part-type="species" reg="piniamitaii">piniamitaii</tp:taxon-name-part></tp:taxon-name></italic> sp. n., <italic><tp:taxon-name><tp:taxon-name-part taxon-name-part-type="genus" reg="Graphipterus">G.</tp:taxon-name-part> <tp:taxon-name-part taxon-name-part-type="species" reg="rotundatus">rotundatus</tp:taxon-name-part></tp:taxon-name></italic>, and <italic><tp:taxon-name><tp:taxon-name-part taxon-name-part-type="genus" reg="Graphipterus">G.</tp:taxon-name-part> <tp:taxon-name-part taxon-name-part-type="species" reg="stagonopsis">stagonopsis</tp:taxon-name-part></tp:taxon-name></italic>, sp. n.</p></caption><graphic xmlns:xlink="http://www.w3.org/1999/xlink" xlink:href="zookeys-753-023-g018.jpg" position="float" orientation="portrait" xlink:type="simple" id="oo_199529.jpg"/></fig><fig id="F21" position="float" orientation="portrait"><label>Figure 21.</label><caption><p>Dorsal habitus of <italic><tp:taxon-name><tp:taxon-name-part taxon-name-part-type="genus" reg="Graphipterus">Graphipterus</tp:taxon-name-part></tp:taxon-name></italic>: <bold>a</bold> <italic><tp:taxon-name><tp:taxon-name-part taxon-name-part-type="genus" reg="Graphipterus">G.</tp:taxon-name-part> <tp:taxon-name-part taxon-name-part-type="species" reg="heydeni">heydeni</tp:taxon-name-part></tp:taxon-name></italic> <bold>b</bold> <italic><tp:taxon-name><tp:taxon-name-part taxon-name-part-type="genus" reg="Graphipterus">G.</tp:taxon-name-part> <tp:taxon-name-part taxon-name-part-type="species" reg="luctuosus">luctuosus</tp:taxon-name-part></tp:taxon-name></italic> <bold>c</bold> <italic><tp:taxon-name><tp:taxon-name-part taxon-name-part-type="genus" reg="Graphipterus">G.</tp:taxon-name-part> <tp:taxon-name-part taxon-name-part-type="species" reg="heydeni">heydeni</tp:taxon-name-part></tp:taxon-name></italic> lectotypes' lables (<abbrev xmlns:xlink="http://www.w3.org/1999/xlink" content-type="institution" xlink:title="Zoological State Collection Munich, Munich, Germany" id="ABBRID0EFPDK" xlink:type="simple">ZSM</abbrev>).</p></caption><graphic xmlns:xlink="http://www.w3.org/1999/xlink" xlink:href="zookeys-753-023-g021.jpg" position="float" orientation="portrait" xlink:type="simple" id="oo_199532.jpg"/></fig><fig id="F4" position="float" orientation="portrait"><label>Figure 4.</label><caption><p>Frontal white stripes of white scales in both sexes: <bold>a</bold> Male: apical white frons stripes wider than exposed frons (<italic><tp:taxon-name><tp:taxon-name-part taxon-name-part-type="genus" reg="Graphipterus">G.</tp:taxon-name-part> <tp:taxon-name-part taxon-name-part-type="species" reg="multiguttatus">multiguttatus</tp:taxon-name-part></tp:taxon-name></italic>) <bold>b</bold> Male: apical white frons stripes slender than exposed frons (<italic><tp:taxon-name><tp:taxon-name-part taxon-name-part-type="genus" reg="Graphipterus">G.</tp:taxon-name-part> <tp:taxon-name-part taxon-name-part-type="species" reg="serrator">serrator</tp:taxon-name-part></tp:taxon-name></italic>) <bold>c</bold> Female: sparse stripes of scales (<italic><tp:taxon-name><tp:taxon-name-part taxon-name-part-type="genus" reg="Graphipterus">G.</tp:taxon-name-part> <tp:taxon-name-part taxon-name-part-type="species" reg="serrator">serrator</tp:taxon-name-part></tp:taxon-name></italic>).</p></caption><graphic xmlns:xlink="http://www.w3.org/1999/xlink" xlink:href="zookeys-753-023-g004.jpg" position="float" orientation="portrait" xlink:type="simple" id="oo_199515.jpg"/></fig><fig id="F6" position="float" orientation="portrait"><label>Figure 6.</label><caption><p>Elytral scale coloration: <bold>a</bold> Black dense scales (<italic><tp:taxon-name><tp:taxon-name-part taxon-name-part-type="genus" reg="Graphipterus">G.</tp:taxon-name-part> <tp:taxon-name-part taxon-name-part-type="species" reg="serrator">serrator</tp:taxon-name-part></tp:taxon-name></italic>) <bold>b</bold> Dark brown sparse scales (<italic><tp:taxon-name><tp:taxon-name-part taxon-name-part-type="genus" reg="Graphipterus">G.</tp:taxon-name-part> <tp:taxon-name-part taxon-name-part-type="species" reg="reymondi">reymondi</tp:taxon-name-part></tp:taxon-name></italic>) <bold>c</bold> White slushy scales (<italic><tp:taxon-name><tp:taxon-name-part taxon-name-part-type="genus" reg="Graphipterus">G.</tp:taxon-name-part> <tp:taxon-name-part taxon-name-part-type="species" reg="barthelemyi">barthelemyi</tp:taxon-name-part></tp:taxon-name></italic>).</p></caption><graphic xmlns:xlink="http://www.w3.org/1999/xlink" xlink:href="zookeys-753-023-g006.jpg" position="float" orientation="portrait" xlink:type="simple" id="oo_199517.jpg"/></fig><fig id="F7" position="float" orientation="portrait"><label>Figures 7.</label><caption><p>Apical section and apices of elytra: <bold>a</bold> Apical sinuation strongly developed, apex protruded, almost rectangular, only slightly rounded at most distant tip (<italic><tp:taxon-name><tp:taxon-name-part taxon-name-part-type="genus" reg="Graphipterus">G.</tp:taxon-name-part> <tp:taxon-name-part taxon-name-part-type="species" reg="rotundatus">rotundatus</tp:taxon-name-part></tp:taxon-name></italic>) <bold>b</bold> Apical sinuation developed, apex slightly protruded, strongly rounded (<italic><tp:taxon-name><tp:taxon-name-part taxon-name-part-type="genus" reg="Graphipterus">G.</tp:taxon-name-part> <tp:taxon-name-part taxon-name-part-type="species" reg="luctuosus">luctuosus</tp:taxon-name-part></tp:taxon-name></italic>) <bold>c</bold> Apical sinuation slightly developed to straight, apex not protruberant, broadly rounded, especially on the median side (<italic><tp:taxon-name><tp:taxon-name-part taxon-name-part-type="genus" reg="Graphipterus">G.</tp:taxon-name-part> <tp:taxon-name-part taxon-name-part-type="species" reg="multiguttatus">multiguttatus</tp:taxon-name-part></tp:taxon-name></italic>) <bold>d</bold> Apical sinuation and apex almost indistinct (<italic><tp:taxon-name><tp:taxon-name-part taxon-name-part-type="genus" reg="Graphipterus">G.</tp:taxon-name-part> <tp:taxon-name-part taxon-name-part-type="species" reg="minutus">minutus</tp:taxon-name-part> <tp:taxon-name-part taxon-name-part-type="subspecies" reg="goryi">goryi</tp:taxon-name-part></tp:taxon-name></italic>).</p></caption><graphic xmlns:xlink="http://www.w3.org/1999/xlink" xlink:href="zookeys-753-023-g007.jpg" position="float" orientation="portrait" xlink:type="simple" id="oo_199518.jpg"/></fig></tp:treatment-sec><ref-list><ref id="B38"><mixed-citation xmlns:xlink="http://www.w3.org/1999/xlink" xlink:type="simple">
          <institution xlink:type="simple">ICZN</institution> (<year>1999</year>) <source>International code of zoological nomenclature. Fourth Edition.</source> <publisher-name>The International Trust for Zoological Nomenclature</publisher-name>, <publisher-loc>London</publisher-loc>, <size units="page">306 pp</size>.</mixed-citation></ref><ref id="B45"><mixed-citation xmlns:xlink="http://www.w3.org/1999/xlink" xlink:type="simple">
          <person-group><name name-style="western"><surname>Kraatz</surname><given-names>G</given-names></name></person-group> (<year>1890</year>) <article-title>Die <italic><tp:taxon-name><tp:taxon-name-part taxon-name-part-type="genus">Graphipterus</tp:taxon-name-part></tp:taxon-name></italic> Arten von Tunis und Tripolis.</article-title> <source>Deutsche Entomologische Zeitschrift</source> <volume>34</volume>: <fpage>75</fpage>–<lpage>78</lpage>.</mixed-citation></ref><ref id="B9"><mixed-citation xmlns:xlink="http://www.w3.org/1999/xlink" xlink:type="simple">
          <person-group><name name-style="western"><surname>Basilewsky</surname><given-names>P</given-names></name></person-group> (<year>1977</year>) Revision du genre <italic><tp:taxon-name><tp:taxon-name-part taxon-name-part-type="genus">Graphipterus</tp:taxon-name-part></tp:taxon-name></italic> Latreille (<tp:taxon-name><tp:taxon-name-part taxon-name-part-type="order">Coleoptera</tp:taxon-name-part></tp:taxon-name> <tp:taxon-name><tp:taxon-name-part taxon-name-part-type="family">Carabidae</tp:taxon-name-part></tp:taxon-name>). Annales du Musée Royal de l’Afrique Centrale, Serie in 8”, Sciences Zoologiques 221: 1–472.</mixed-citation></ref></ref-list></tp:taxon-treatment>
