# Supplementary material for: Taxonomic revision of the Graphipterus serrator (Forskål) group (Coleoptera, Carabidae): an increase from five to 15 valid species
Source: Zookeys. 2018 Apr 26;(753):23–82. doi: 10.3897/zookeys.753.22366 (PMC5934354; doi:10.3897/zookeys.753.22366)
Supplement: XML Treatment for Graphipterus mauretensis [file zookeys.753.22366-treatment6.xml]

<!DOCTYPE tp:taxon-treatment
  PUBLIC "-//TaxonX//DTD Taxonomic Treatment Publishing DTD v0 20100105//EN" "tax-treatment-NSO.dtd">
<tp:taxon-treatment xmlns:tp="http://www.plazi.org/taxpub"><tp:treatment-meta><kwd-group><label>Taxon classification</label><kwd><named-content xmlns:xlink="http://www.w3.org/1999/xlink" content-type="kingdom">Animalia</named-content></kwd><kwd><named-content xmlns:xlink="http://www.w3.org/1999/xlink" content-type="order">Coleoptera</named-content></kwd><kwd><named-content xmlns:xlink="http://www.w3.org/1999/xlink" content-type="family">Carabidae</named-content></kwd></kwd-group><mixed-citation publication-type="journal"><person-group><name><surname>Renan</surname><given-names>Ittai</given-names></name><name><surname>Assmann</surname><given-names>Thorsten</given-names></name><name><surname>Freidberg</surname><given-names>Amnon</given-names></name></person-group><article-title>Taxonomic revision of the <italic><tp:taxon-name><tp:taxon-name-part taxon-name-part-type="genus" reg="Graphipterus">Graphipterus</tp:taxon-name-part> <tp:taxon-name-part taxon-name-part-type="species" reg="serrator">serrator</tp:taxon-name-part></tp:taxon-name></italic> (Forskål) group (<tp:taxon-name><tp:taxon-name-part taxon-name-part-type="order">Coleoptera</tp:taxon-name-part></tp:taxon-name>, <tp:taxon-name><tp:taxon-name-part taxon-name-part-type="family">Carabidae</tp:taxon-name-part></tp:taxon-name>): an increase from five to 15 valid species</article-title><source>Zookeys</source><day>26</day><month>4</month><year>2018</year><volume>2018</volume><issue>753</issue><fpage>23</fpage><lpage>82</lpage><pub-id pub-id-type="doi">10.3897/zookeys.753.22366</pub-id></mixed-citation></tp:treatment-meta><tp:nomenclature><tp:taxon-name>
              <tp:taxon-name-part taxon-name-part-type="genus" reg="Graphipterus">Graphipterus</tp:taxon-name-part>
              <tp:taxon-name-part taxon-name-part-type="species" reg="mauretensis">mauretensis</tp:taxon-name-part>
              <object-id xmlns:xlink="http://www.w3.org/1999/xlink" content-type="zoobank" xlink:type="simple">http://zoobank.org/F3446E7A-90BB-47EA-9D08-109144005B66</object-id>
            </tp:taxon-name><tp:taxon-authority>Renan &amp; Assmann</tp:taxon-authority><tp:taxon-status xmlns:xlink="http://www.w3.org/1999/xlink" xlink:type="simple">sp. n.</tp:taxon-status><xref ref-type="fig" rid="F9">Figs 9e</xref><xref ref-type="fig" rid="F16">, 16</xref><xref ref-type="fig" rid="F22">, 22b</xref></tp:nomenclature><tp:treatment-sec sec-type="Types" id="SECID0EWUBI"><title>Types.</title><p>Holotype: ♂ (White label with pencil handwritten) &lt; luctuosus/(uc)&gt;. (White label with black typewritten and handwritten): &lt;OFFICE NATIONAL ANTIACRIDIEN/Azefal Mauritania/13 Fevirer 1950/J. Leroux&gt;. (red label): &lt;Holotype&gt; (ae). Deposited in Colas collection, <named-content xmlns:xlink="http://www.w3.org/1999/xlink" content-type="dwc:institutional_code" xlink:type="simple">NHMB</named-content>.</p><p>Paratypes: (3 ♂, 1♀), Azefal Mauritania: 13 Fevrier 1950, J. Leroux (♂) (<named-content xmlns:xlink="http://www.w3.org/1999/xlink" content-type="dwc:institutional_code" xlink:type="simple">NHMB</named-content>, Colas collection): Mauritanie [Mauritania]: Chingvetti, 3.1951, L. Dekeyser and A. Villiers (2♂ (1-ae), ♀) (MRAC).</p></tp:treatment-sec><tp:treatment-sec sec-type="diagnosis" id="SECID0ERVBI"><title>Diagnosis.</title><p>Medium-sized species with (18–) 22 white, mostly elongated spots on elytra, anterior and posterior spots larger than other spots; six marginal extensions, extension I usually triangular. Median lobe of aedeagus with short apex unbent ventrally (somewhat similar to that of <italic><tp:taxon-name><tp:taxon-name-part taxon-name-part-type="genus" reg="Graphipterus">G.</tp:taxon-name-part> <tp:taxon-name-part taxon-name-part-type="species" reg="barthelemyi">barthelemyi</tp:taxon-name-part></tp:taxon-name></italic>).</p></tp:treatment-sec><tp:treatment-sec sec-type="comparisons" id="SECID0ECWBI"><title>Comparisons.</title><p>
              <italic><tp:taxon-name><tp:taxon-name-part taxon-name-part-type="genus" reg="Graphipterus">Graphipterus</tp:taxon-name-part> <tp:taxon-name-part taxon-name-part-type="species" reg="mauretensis">mauretensis</tp:taxon-name-part></tp:taxon-name></italic> sp. n. resembles <italic><tp:taxon-name><tp:taxon-name-part taxon-name-part-type="genus" reg="Graphipterus">G.</tp:taxon-name-part> <tp:taxon-name-part taxon-name-part-type="species" reg="piniamitaii">piniamitaii</tp:taxon-name-part></tp:taxon-name></italic> sp. n., from which it differs mainly by the following characters: <italic><tp:taxon-name><tp:taxon-name-part taxon-name-part-type="genus" reg="Graphipterus">G.</tp:taxon-name-part> <tp:taxon-name-part taxon-name-part-type="species" reg="mauretensis">mauretensis</tp:taxon-name-part></tp:taxon-name></italic> sp. n.: (18–) 22 spots on elytra; anterior and posterior elytral spots larger than all other spots; apical sinuation and apex developed and slightly protruded; median lobe of aedeagus with short bent tip. <italic><tp:taxon-name><tp:taxon-name-part taxon-name-part-type="genus" reg="Graphipterus">G.</tp:taxon-name-part> <tp:taxon-name-part taxon-name-part-type="species" reg="piniamitaii">piniamitaii</tp:taxon-name-part></tp:taxon-name></italic> sp. n.: 24 spots on elytra; only posterior elytral spots larger than all other spots; apical sinuation and apex strongly developed and protruded; median lobe of aedeagus with ventrally bent tip.</p></tp:treatment-sec><tp:treatment-sec sec-type="description" id="SECID0EUXBI"><title>Description.</title><p>
              <abbrev xmlns:xlink="http://www.w3.org/1999/xlink" xlink:title="Body length" id="ABBRID0E1XBI" xlink:type="simple">BL</abbrev> male: 15.1–17.5 mm, average 16.6 ± 1.1 mm. Females were not available.</p><p>
              <italic>Head</italic> medium; <abbrev xmlns:xlink="http://www.w3.org/1999/xlink" xlink:title="Head/pronotum width" id="ABBRID0ECYBI" xlink:type="simple">HW/PW</abbrev>: 0.76; <abbrev xmlns:xlink="http://www.w3.org/1999/xlink" xlink:title="Eye length" id="ABBRID0EGYBI" xlink:type="simple">EYL</abbrev>: 1.3–1.5 mm; <abbrev xmlns:xlink="http://www.w3.org/1999/xlink" xlink:title="Eye length" id="ABBRID0EKYBI" xlink:type="simple">EYL</abbrev>/<abbrev xmlns:xlink="http://www.w3.org/1999/xlink" xlink:title="Elytra length" id="ABBRID0EOYBI" xlink:type="simple">EL</abbrev>: 0.16. Mentum with two teeth (cf. Fig. <xref ref-type="fig" rid="F3">3b</xref>). Frontal ridge reduced. In male, apical white frons stripes wider than exposed frons (cf. Fig. <xref ref-type="fig" rid="F4">4b</xref>).</p><p>
              <italic>Pronotum</italic> cordiform; <abbrev xmlns:xlink="http://www.w3.org/1999/xlink" xlink:title="Pronotum length/width" id="ABBRID0E5YBI" xlink:type="simple">PL/PW</abbrev>: 0.66; <abbrev xmlns:xlink="http://www.w3.org/1999/xlink" xlink:title="Basal pronotum width" id="ABBRID0ECZBI" xlink:type="simple">BPW</abbrev>/<abbrev xmlns:xlink="http://www.w3.org/1999/xlink" xlink:title="Maximum pronotum width" id="ABBRID0EGZBI" xlink:type="simple">PW</abbrev>: 0.63; posteriomedially concave and without white margin; white lateral margin as wide as antennomeres I+II long.</p><p>
              <italic>Elytra</italic> relatively elongated oval humeri slightly narrowed; <abbrev xmlns:xlink="http://www.w3.org/1999/xlink" xlink:title="Elytra length" id="ABBRID0EOZBI" xlink:type="simple">EL</abbrev>: 8.6–9.7 mm, average 9.2 mm; <abbrev xmlns:xlink="http://www.w3.org/1999/xlink" xlink:title="Maximum elytra width" id="ABBRID0ESZBI" xlink:type="simple">EW</abbrev>: 6.8–8.0 mm, average 7.4 mm; <abbrev xmlns:xlink="http://www.w3.org/1999/xlink" xlink:title="Elytra length/width" id="ABBRID0EWZBI" xlink:type="simple">EL/EW</abbrev>: 1.2. Lateral cross section quite flat. Dense black scales, disc not visible between them (Fig. <xref ref-type="fig" rid="F6">6a</xref>). White lateral margin as wide as half of antennomere I long and with six extensions; extension I triangular; extension II shorter than extension III. White posterior margin as wide as lateral margin, sutural gap slenderer than lateral margin. Disc usually with 18–22 rounded to elongate spots; anterior spot elongated, as wide as extension I, anterior and posterior spots larger than all other ones, posterior one rounded. Apical sinuation developed, apex slightly protruded, strongly rounded (Fig. <xref ref-type="fig" rid="F7">7b</xref>). Suture conspicuous.</p><p>
              <italic>Legs</italic> long; <abbrev xmlns:xlink="http://www.w3.org/1999/xlink" xlink:title="Metatibia length" id="ABBRID0EG1BI" xlink:type="simple">MTIL</abbrev>: 5.3–5.9 mm, average 5.7 mm; El/<abbrev xmlns:xlink="http://www.w3.org/1999/xlink" xlink:title="Metatibia length" id="ABBRID0EK1BI" xlink:type="simple">MTIL</abbrev>: 1.61. Metatibial secondary spur brown at base, <abbrev xmlns:xlink="http://www.w3.org/1999/xlink" xlink:title="Metatarsus length" id="ABBRID0EO1BI" xlink:type="simple">MTAL</abbrev>: 3.8–4.5 mm, average 4.2 mm; <abbrev xmlns:xlink="http://www.w3.org/1999/xlink" xlink:title="Metatarsus length" id="ABBRID0ES1BI" xlink:type="simple">MTAL</abbrev>/<abbrev xmlns:xlink="http://www.w3.org/1999/xlink" xlink:title="Metatibia length" id="ABBRID0EW1BI" xlink:type="simple">MTIL</abbrev>: 0.74. Claws of hind legs brown at base.</p><p>Median lobe of <italic>aedeagus</italic> with short apex, unbent ventrally (Fig. <xref ref-type="fig" rid="F9">9e</xref>).</p></tp:treatment-sec><tp:treatment-sec sec-type="etymology" id="SECID0EC2BI"><title>Etymology.</title><p>The species name is derived from ancient Latin (Mauretania, -ensis).</p></tp:treatment-sec><tp:treatment-sec sec-type="habitat" id="SECID0EH2BI"><title>Habitat.</title><p>Unknown.</p></tp:treatment-sec><tp:treatment-sec sec-type="Co-occurring species" id="SECID0EM2BI"><title>Co-occurring species.</title><p>No co-occurring species.</p></tp:treatment-sec><tp:treatment-sec sec-type="distribution" id="SECID0ER2BI"><title>Distribution.</title><p>As we found in all collections only nine specimens of <italic><tp:taxon-name><tp:taxon-name-part taxon-name-part-type="genus" reg="Graphipterus">G.</tp:taxon-name-part> <tp:taxon-name-part taxon-name-part-type="species" reg="mauretensis">mauretensis</tp:taxon-name-part></tp:taxon-name></italic> sp. n., our knowledge of its distribution range is limited. Known from central coast of Mauritania to more than 400 km inland to Glebat el M’Boza Adrar (Fig. <xref ref-type="fig" rid="F16">16</xref>).</p></tp:treatment-sec><tp:treatment-sec sec-type="Conservation" id="SECID0EG3BI"><title>Conservation.</title><p>Unknown.</p><!--PageBreak--></tp:treatment-sec><tp:treatment-sec><!--Section generated to contain objects referenced in tp:taxon-treatment.--><fig id="F9" position="float" orientation="portrait"><label>Figure 9.</label><caption><p>Median lobes of aedeagus: <bold>a</bold> <italic><tp:taxon-name><tp:taxon-name-part taxon-name-part-type="genus" reg="Graphipterus">G.</tp:taxon-name-part> <tp:taxon-name-part taxon-name-part-type="species" reg="barthelemyi">barthelemyi</tp:taxon-name-part></tp:taxon-name></italic> <bold>b</bold> <italic><tp:taxon-name><tp:taxon-name-part taxon-name-part-type="genus" reg="Graphipterus">G.</tp:taxon-name-part> <tp:taxon-name-part taxon-name-part-type="species" reg="heydeni">heydeni</tp:taxon-name-part></tp:taxon-name></italic> <bold>c</bold> <italic><tp:taxon-name><tp:taxon-name-part taxon-name-part-type="genus" reg="Graphipterus">G.</tp:taxon-name-part> <tp:taxon-name-part taxon-name-part-type="species" reg="luctuosus">luctuosus</tp:taxon-name-part></tp:taxon-name></italic> <bold>d</bold> <italic><tp:taxon-name><tp:taxon-name-part taxon-name-part-type="genus" reg="Graphipterus">G.</tp:taxon-name-part> <tp:taxon-name-part taxon-name-part-type="species" reg="magnus">magnus</tp:taxon-name-part></tp:taxon-name></italic> sp. n. <bold>e</bold> <italic><tp:taxon-name><tp:taxon-name-part taxon-name-part-type="genus" reg="Graphipterus">G.</tp:taxon-name-part> <tp:taxon-name-part taxon-name-part-type="species" reg="mauretensis">mauretensis</tp:taxon-name-part></tp:taxon-name></italic> sp. n. <bold>f</bold> <italic><tp:taxon-name><tp:taxon-name-part taxon-name-part-type="genus" reg="Graphipterus">G.</tp:taxon-name-part> <tp:taxon-name-part taxon-name-part-type="species" reg="minutus">minutus</tp:taxon-name-part> <tp:taxon-name-part taxon-name-part-type="subspecies" reg="minutus">minutus</tp:taxon-name-part></tp:taxon-name></italic> <bold>g</bold> <italic><tp:taxon-name><tp:taxon-name-part taxon-name-part-type="genus" reg="Graphipterus">G.</tp:taxon-name-part> <tp:taxon-name-part taxon-name-part-type="species" reg="minutus">minutus</tp:taxon-name-part> <tp:taxon-name-part taxon-name-part-type="subspecies" reg="goryi">goryi</tp:taxon-name-part></tp:taxon-name></italic> <bold>h</bold> <italic><tp:taxon-name><tp:taxon-name-part taxon-name-part-type="genus" reg="Graphipterus">G.</tp:taxon-name-part> <tp:taxon-name-part taxon-name-part-type="species" reg="multiguttatus">multiguttatus</tp:taxon-name-part></tp:taxon-name></italic> <bold>i</bold> <italic><tp:taxon-name><tp:taxon-name-part taxon-name-part-type="genus" reg="Graphipterus">G.</tp:taxon-name-part> <tp:taxon-name-part taxon-name-part-type="species" reg="peletieri">peletieri</tp:taxon-name-part></tp:taxon-name></italic> <bold>j</bold> <italic><tp:taxon-name><tp:taxon-name-part taxon-name-part-type="genus" reg="Graphipterus">G.</tp:taxon-name-part> <tp:taxon-name-part taxon-name-part-type="species" reg="piniamitaii">piniamitaii</tp:taxon-name-part></tp:taxon-name></italic> sp. n. <bold>k</bold> <italic><tp:taxon-name><tp:taxon-name-part taxon-name-part-type="genus" reg="Graphipterus">G.</tp:taxon-name-part> <tp:taxon-name-part taxon-name-part-type="species" reg="reymondi">reymondi</tp:taxon-name-part></tp:taxon-name></italic> <bold>l</bold> <italic><tp:taxon-name><tp:taxon-name-part taxon-name-part-type="genus" reg="Graphipterus">G.</tp:taxon-name-part> <tp:taxon-name-part taxon-name-part-type="species" reg="rotundatus">rotundatus</tp:taxon-name-part></tp:taxon-name></italic> <bold>m</bold> <italic><tp:taxon-name><tp:taxon-name-part taxon-name-part-type="genus" reg="Graphipterus">G.</tp:taxon-name-part> <tp:taxon-name-part taxon-name-part-type="species" reg="serrator">serrator</tp:taxon-name-part></tp:taxon-name></italic> <bold>n</bold> <italic><tp:taxon-name><tp:taxon-name-part taxon-name-part-type="genus" reg="Graphipterus">G.</tp:taxon-name-part> <tp:taxon-name-part taxon-name-part-type="species" reg="sharonae">sharonae</tp:taxon-name-part></tp:taxon-name></italic> sp. n., <bold>o</bold> <italic><tp:taxon-name><tp:taxon-name-part taxon-name-part-type="genus" reg="Graphipterus">G.</tp:taxon-name-part> <tp:taxon-name-part taxon-name-part-type="species" reg="stagonopsis">stagonopsis</tp:taxon-name-part></tp:taxon-name></italic> sp. n. <bold>p</bold> <italic><tp:taxon-name><tp:taxon-name-part taxon-name-part-type="genus" reg="Graphipterus">G.</tp:taxon-name-part> <tp:taxon-name-part taxon-name-part-type="species" reg="valdanii">valdanii</tp:taxon-name-part></tp:taxon-name></italic>.</p></caption><graphic xmlns:xlink="http://www.w3.org/1999/xlink" xlink:href="zookeys-753-023-g009.jpg" position="float" orientation="portrait" xlink:type="simple" id="oo_199520.jpg"/></fig><fig id="F16" position="float" orientation="portrait"><label>Figure 16.</label><caption><p>Distributional records of <italic><tp:taxon-name><tp:taxon-name-part taxon-name-part-type="genus" reg="Graphipterus">G.</tp:taxon-name-part> <tp:taxon-name-part taxon-name-part-type="species" reg="luctuosus">luctuosus</tp:taxon-name-part></tp:taxon-name>, <tp:taxon-name><tp:taxon-name-part taxon-name-part-type="genus" reg="Graphipterus">G.</tp:taxon-name-part> <tp:taxon-name-part taxon-name-part-type="species" reg="mauretensis">mauretensis</tp:taxon-name-part></tp:taxon-name></italic> sp. n., and <italic><tp:taxon-name><tp:taxon-name-part taxon-name-part-type="genus" reg="Graphipterus">G.</tp:taxon-name-part> <tp:taxon-name-part taxon-name-part-type="species" reg="reymondi">reymondi</tp:taxon-name-part></tp:taxon-name></italic>.</p></caption><graphic xmlns:xlink="http://www.w3.org/1999/xlink" xlink:href="zookeys-753-023-g016.jpg" position="float" orientation="portrait" xlink:type="simple" id="oo_199527.jpg"/></fig><fig id="F22" position="float" orientation="portrait"><label>Figure 22.</label><caption><p>Dorsal habitus of <italic><tp:taxon-name><tp:taxon-name-part taxon-name-part-type="genus" reg="Graphipterus">Graphipterus</tp:taxon-name-part></tp:taxon-name></italic>: <bold>a</bold> <italic><tp:taxon-name><tp:taxon-name-part taxon-name-part-type="genus" reg="Graphipterus">G.</tp:taxon-name-part> <tp:taxon-name-part taxon-name-part-type="species" reg="magnus">magnus</tp:taxon-name-part></tp:taxon-name></italic> sp. n. <bold>b</bold> <italic><tp:taxon-name><tp:taxon-name-part taxon-name-part-type="genus" reg="Graphipterus">G.</tp:taxon-name-part> <tp:taxon-name-part taxon-name-part-type="species" reg="mauretensis">mauretensis</tp:taxon-name-part></tp:taxon-name></italic> sp. n.</p></caption><graphic xmlns:xlink="http://www.w3.org/1999/xlink" xlink:href="zookeys-753-023-g022.jpg" position="float" orientation="portrait" xlink:type="simple" id="oo_199533.jpg"/></fig><fig id="F3" position="float" orientation="portrait"><label>Figure 3.</label><caption><p>Mentum morphs of the <italic><tp:taxon-name><tp:taxon-name-part taxon-name-part-type="genus" reg="Graphipterus">Graphipterus</tp:taxon-name-part> <tp:taxon-name-part taxon-name-part-type="species" reg="serrator">serrator</tp:taxon-name-part></tp:taxon-name></italic> group: <bold>a</bold> No teeth (<italic><tp:taxon-name><tp:taxon-name-part taxon-name-part-type="genus" reg="Graphipterus">G.</tp:taxon-name-part> <tp:taxon-name-part taxon-name-part-type="species" reg="barthelemyi">barthelemyi</tp:taxon-name-part></tp:taxon-name></italic>) <bold>b</bold> Two teeth with concavity between them (<italic><tp:taxon-name><tp:taxon-name-part taxon-name-part-type="genus" reg="Graphipterus">G.</tp:taxon-name-part> <tp:taxon-name-part taxon-name-part-type="species" reg="heydeni">heydeni</tp:taxon-name-part></tp:taxon-name></italic>) <bold>c</bold> Two teeth as margin between them slightly convex in middle. (<italic><tp:taxon-name><tp:taxon-name-part taxon-name-part-type="genus" reg="Graphipterus">G.</tp:taxon-name-part> <tp:taxon-name-part taxon-name-part-type="species" reg="valdanii">valdanii</tp:taxon-name-part></tp:taxon-name></italic>) <bold>d</bold> Three teeth (<italic><tp:taxon-name><tp:taxon-name-part taxon-name-part-type="genus" reg="Graphipterus">G.</tp:taxon-name-part> <tp:taxon-name-part taxon-name-part-type="species" reg="peletieri">peletieri</tp:taxon-name-part></tp:taxon-name></italic>) <bold>e</bold> Two pronounced teeth (<italic><tp:taxon-name><tp:taxon-name-part taxon-name-part-type="genus" reg="Graphipterus">G.</tp:taxon-name-part> <tp:taxon-name-part taxon-name-part-type="species" reg="minutus">minutus</tp:taxon-name-part> <tp:taxon-name-part taxon-name-part-type="subspecies" reg="minutus">minutus</tp:taxon-name-part></tp:taxon-name></italic>) <bold>f</bold> Three teeth, mid tooth very shallow (<italic><tp:taxon-name><tp:taxon-name-part taxon-name-part-type="genus" reg="Graphipterus">G.</tp:taxon-name-part> <tp:taxon-name-part taxon-name-part-type="species" reg="serrator">serrator</tp:taxon-name-part></tp:taxon-name></italic>).</p></caption><graphic xmlns:xlink="http://www.w3.org/1999/xlink" xlink:href="zookeys-753-023-g003.jpg" position="float" orientation="portrait" xlink:type="simple" id="oo_199514.jpg"/></fig><fig id="F4" position="float" orientation="portrait"><label>Figure 4.</label><caption><p>Frontal white stripes of white scales in both sexes: <bold>a</bold> Male: apical white frons stripes wider than exposed frons (<italic><tp:taxon-name><tp:taxon-name-part taxon-name-part-type="genus" reg="Graphipterus">G.</tp:taxon-name-part> <tp:taxon-name-part taxon-name-part-type="species" reg="multiguttatus">multiguttatus</tp:taxon-name-part></tp:taxon-name></italic>) <bold>b</bold> Male: apical white frons stripes slender than exposed frons (<italic><tp:taxon-name><tp:taxon-name-part taxon-name-part-type="genus" reg="Graphipterus">G.</tp:taxon-name-part> <tp:taxon-name-part taxon-name-part-type="species" reg="serrator">serrator</tp:taxon-name-part></tp:taxon-name></italic>) <bold>c</bold> Female: sparse stripes of scales (<italic><tp:taxon-name><tp:taxon-name-part taxon-name-part-type="genus" reg="Graphipterus">G.</tp:taxon-name-part> <tp:taxon-name-part taxon-name-part-type="species" reg="serrator">serrator</tp:taxon-name-part></tp:taxon-name></italic>).</p></caption><graphic xmlns:xlink="http://www.w3.org/1999/xlink" xlink:href="zookeys-753-023-g004.jpg" position="float" orientation="portrait" xlink:type="simple" id="oo_199515.jpg"/></fig><fig id="F6" position="float" orientation="portrait"><label>Figure 6.</label><caption><p>Elytral scale coloration: <bold>a</bold> Black dense scales (<italic><tp:taxon-name><tp:taxon-name-part taxon-name-part-type="genus" reg="Graphipterus">G.</tp:taxon-name-part> <tp:taxon-name-part taxon-name-part-type="species" reg="serrator">serrator</tp:taxon-name-part></tp:taxon-name></italic>) <bold>b</bold> Dark brown sparse scales (<italic><tp:taxon-name><tp:taxon-name-part taxon-name-part-type="genus" reg="Graphipterus">G.</tp:taxon-name-part> <tp:taxon-name-part taxon-name-part-type="species" reg="reymondi">reymondi</tp:taxon-name-part></tp:taxon-name></italic>) <bold>c</bold> White slushy scales (<italic><tp:taxon-name><tp:taxon-name-part taxon-name-part-type="genus" reg="Graphipterus">G.</tp:taxon-name-part> <tp:taxon-name-part taxon-name-part-type="species" reg="barthelemyi">barthelemyi</tp:taxon-name-part></tp:taxon-name></italic>).</p></caption><graphic xmlns:xlink="http://www.w3.org/1999/xlink" xlink:href="zookeys-753-023-g006.jpg" position="float" orientation="portrait" xlink:type="simple" id="oo_199517.jpg"/></fig><fig id="F7" position="float" orientation="portrait"><label>Figures 7.</label><caption><p>Apical section and apices of elytra: <bold>a</bold> Apical sinuation strongly developed, apex protruded, almost rectangular, only slightly rounded at most distant tip (<italic><tp:taxon-name><tp:taxon-name-part taxon-name-part-type="genus" reg="Graphipterus">G.</tp:taxon-name-part> <tp:taxon-name-part taxon-name-part-type="species" reg="rotundatus">rotundatus</tp:taxon-name-part></tp:taxon-name></italic>) <bold>b</bold> Apical sinuation developed, apex slightly protruded, strongly rounded (<italic><tp:taxon-name><tp:taxon-name-part taxon-name-part-type="genus" reg="Graphipterus">G.</tp:taxon-name-part> <tp:taxon-name-part taxon-name-part-type="species" reg="luctuosus">luctuosus</tp:taxon-name-part></tp:taxon-name></italic>) <bold>c</bold> Apical sinuation slightly developed to straight, apex not protruberant, broadly rounded, especially on the median side (<italic><tp:taxon-name><tp:taxon-name-part taxon-name-part-type="genus" reg="Graphipterus">G.</tp:taxon-name-part> <tp:taxon-name-part taxon-name-part-type="species" reg="multiguttatus">multiguttatus</tp:taxon-name-part></tp:taxon-name></italic>) <bold>d</bold> Apical sinuation and apex almost indistinct (<italic><tp:taxon-name><tp:taxon-name-part taxon-name-part-type="genus" reg="Graphipterus">G.</tp:taxon-name-part> <tp:taxon-name-part taxon-name-part-type="species" reg="minutus">minutus</tp:taxon-name-part> <tp:taxon-name-part taxon-name-part-type="subspecies" reg="goryi">goryi</tp:taxon-name-part></tp:taxon-name></italic>).</p></caption><graphic xmlns:xlink="http://www.w3.org/1999/xlink" xlink:href="zookeys-753-023-g007.jpg" position="float" orientation="portrait" xlink:type="simple" id="oo_199518.jpg"/></fig></tp:treatment-sec></tp:taxon-treatment>
