# Supplementary material for: Taxonomic revision of the Graphipterus serrator (Forskål) group (Coleoptera, Carabidae): an increase from five to 15 valid species
Source: Zookeys. 2018 Apr 26;(753):23–82. doi: 10.3897/zookeys.753.22366 (PMC5934354; doi:10.3897/zookeys.753.22366)
Supplement: XML Treatment for Graphipterus minutus minutus [file zookeys.753.22366-treatment7.xml]

<!DOCTYPE tp:taxon-treatment
  PUBLIC "-//TaxonX//DTD Taxonomic Treatment Publishing DTD v0 20100105//EN" "tax-treatment-NSO.dtd">
<tp:taxon-treatment xmlns:tp="http://www.plazi.org/taxpub"><tp:treatment-meta><kwd-group><label>Taxon classification</label><kwd><named-content xmlns:xlink="http://www.w3.org/1999/xlink" content-type="kingdom">Animalia</named-content></kwd><kwd><named-content xmlns:xlink="http://www.w3.org/1999/xlink" content-type="order">Coleoptera</named-content></kwd><kwd><named-content xmlns:xlink="http://www.w3.org/1999/xlink" content-type="family">Carabidae</named-content></kwd></kwd-group><mixed-citation publication-type="journal"><person-group><name><surname>Renan</surname><given-names>Ittai</given-names></name><name><surname>Assmann</surname><given-names>Thorsten</given-names></name><name><surname>Freidberg</surname><given-names>Amnon</given-names></name></person-group><article-title>Taxonomic revision of the <italic><tp:taxon-name><tp:taxon-name-part taxon-name-part-type="genus" reg="Graphipterus">Graphipterus</tp:taxon-name-part> <tp:taxon-name-part taxon-name-part-type="species" reg="serrator">serrator</tp:taxon-name-part></tp:taxon-name></italic> (Forskål) group (<tp:taxon-name><tp:taxon-name-part taxon-name-part-type="order">Coleoptera</tp:taxon-name-part></tp:taxon-name>, <tp:taxon-name><tp:taxon-name-part taxon-name-part-type="family">Carabidae</tp:taxon-name-part></tp:taxon-name>): an increase from five to 15 valid species</article-title><source>Zookeys</source><day>26</day><month>4</month><year>2018</year><volume>2018</volume><issue>753</issue><fpage>23</fpage><lpage>82</lpage><pub-id pub-id-type="doi">10.3897/zookeys.753.22366</pub-id></mixed-citation></tp:treatment-meta><tp:nomenclature><tp:taxon-name>
              <tp:taxon-name-part taxon-name-part-type="genus" reg="Graphipterus">Graphipterus</tp:taxon-name-part>
              <tp:taxon-name-part taxon-name-part-type="species" reg="minutus">minutus</tp:taxon-name-part>
              <tp:taxon-name-part taxon-name-part-type="subspecies" reg="minutus">minutus</tp:taxon-name-part>
            </tp:taxon-name><tp:taxon-authority>Dejean, 1822: 96</tp:taxon-authority><xref ref-type="fig" rid="F3">Figs 3c</xref><xref ref-type="fig" rid="F9">, 9f</xref><xref ref-type="fig" rid="F11">, 11</xref><xref ref-type="fig" rid="F19">, 19</xref><xref ref-type="fig" rid="F23">, 23a</xref><!--PageBreak--></tp:nomenclature><tp:treatment-sec sec-type="Types" id="SECID0EJ5BI"><title>Types.</title><p>Lectotype: ♀ (blue label, black handwritten): &lt;minutus. m/ h. in Egypt&gt;. (blue label, black handwritten): &lt;Olivier&gt;. (White label with brown margin, brown typewritten): &lt;EX Musaeo/Chaudoir&gt;. (Red label, black typewritten): &lt;TYPE&gt;. Deposited in <named-content xmlns:xlink="http://www.w3.org/1999/xlink" content-type="dwc:institutional_code" xlink:type="simple">BMNH</named-content>, Chaudoir collection [examined].</p><p>Paralectotypes: ♀ (blue label, black handwritten): &lt;<italic>Graphipterus</italic> {<italic>minutus</italic>. Ol./minutus. Dej./Egypt. C. Olivier&gt;. (Green circular label with black margin, black typewritten): &lt;COLLECTION/OLIVIER/TYPE&gt;. Deposited in <named-content xmlns:xlink="http://www.w3.org/1999/xlink" content-type="dwc:institutional_code" xlink:type="simple">BMNH</named-content>, Chaudoir collection [examined]. ♀ (Green circular label with black margin, black typewritten): &lt;COLLECTION/OLIVIER/TYPE&gt;. Deposited in <named-content xmlns:xlink="http://www.w3.org/1999/xlink" content-type="dwc:institutional_code" xlink:type="simple">BMNH</named-content>, Olivier collection [examined].</p><p>Additionally, two syntypes are deposited in Chaudoir’s collection, <named-content xmlns:xlink="http://www.w3.org/1999/xlink" content-type="dwc:institutional_code" xlink:type="simple">NHMB</named-content> [examined].</p></tp:treatment-sec><tp:treatment-sec sec-type="diagnosis" id="SECID0EKACI"><title>Diagnosis.</title><p>The two subspecies of <italic><tp:taxon-name><tp:taxon-name-part taxon-name-part-type="genus" reg="Graphipterus">G.</tp:taxon-name-part> <tp:taxon-name-part taxon-name-part-type="species" reg="minutus">minutus</tp:taxon-name-part></tp:taxon-name></italic> are distinguished from all other species of the <italic><tp:taxon-name><tp:taxon-name-part taxon-name-part-type="genus" reg="Graphipterus">G.</tp:taxon-name-part> <tp:taxon-name-part taxon-name-part-type="species" reg="serrator">serrator</tp:taxon-name-part></tp:taxon-name></italic> group by smaller size, lack of the stridulatory structure, unique pronotum shape (<italic><tp:taxon-name><tp:taxon-name-part taxon-name-part-type="genus" reg="Graphipterus">G.</tp:taxon-name-part> <tp:taxon-name-part taxon-name-part-type="species" reg="serrator">serrator</tp:taxon-name-part></tp:taxon-name></italic> group excluding <italic><tp:taxon-name><tp:taxon-name-part taxon-name-part-type="genus" reg="Graphipterus">G.</tp:taxon-name-part> <tp:taxon-name-part taxon-name-part-type="species" reg="minutus">minutus</tp:taxon-name-part></tp:taxon-name></italic>: <abbrev xmlns:xlink="http://www.w3.org/1999/xlink" xlink:title="Basal pronotum width" id="ABBRID0E3BCI" xlink:type="simple">BPW</abbrev>/<abbrev xmlns:xlink="http://www.w3.org/1999/xlink" xlink:title="Maximum pronotum width" id="ABBRID0EACCI" xlink:type="simple">PW</abbrev>: 0.6-0.7, <italic><tp:taxon-name><tp:taxon-name-part taxon-name-part-type="genus" reg="Graphipterus">G.</tp:taxon-name-part> <tp:taxon-name-part taxon-name-part-type="species" reg="minutus">minutus</tp:taxon-name-part></tp:taxon-name></italic>: <abbrev xmlns:xlink="http://www.w3.org/1999/xlink" xlink:title="Basal pronotum width" id="ABBRID0EPCCI" xlink:type="simple">BPW</abbrev>/<abbrev xmlns:xlink="http://www.w3.org/1999/xlink" xlink:title="Maximum pronotum width" id="ABBRID0ETCCI" xlink:type="simple">PW</abbrev>: 0.46) and flat tip of median lobe.</p><fig id="F10" position="float" orientation="portrait"><label>Figure 10.</label><caption><p>Spectrograms of two <italic><tp:taxon-name><tp:taxon-name-part taxon-name-part-type="genus" reg="Graphipterus">Graphipterus</tp:taxon-name-part></tp:taxon-name></italic> species: <italic><tp:taxon-name><tp:taxon-name-part taxon-name-part-type="genus" reg="Graphipterus">G.</tp:taxon-name-part> <tp:taxon-name-part taxon-name-part-type="species" reg="serrator">serrator</tp:taxon-name-part></tp:taxon-name></italic> and <italic><tp:taxon-name><tp:taxon-name-part taxon-name-part-type="genus" reg="Graphipterus">G.</tp:taxon-name-part> <tp:taxon-name-part taxon-name-part-type="species" reg="multiguttatus">multiguttatus</tp:taxon-name-part></tp:taxon-name></italic>.</p></caption><graphic xmlns:xlink="http://www.w3.org/1999/xlink" xlink:href="zookeys-753-023-g010.jpg" position="float" orientation="portrait" xlink:type="simple" id="oo_199629.jpg"/></fig></tp:treatment-sec><tp:treatment-sec sec-type="comparisons" id="SECID0EBECI"><title>Comparisons.</title><p>
              <italic><tp:taxon-name><tp:taxon-name-part taxon-name-part-type="genus" reg="Graphipterus">Graphipterus</tp:taxon-name-part> <tp:taxon-name-part taxon-name-part-type="species" reg="minutus">minutus</tp:taxon-name-part> <tp:taxon-name-part taxon-name-part-type="subspecies" reg="minutus">minutus</tp:taxon-name-part></tp:taxon-name></italic> differs from <italic><tp:taxon-name><tp:taxon-name-part taxon-name-part-type="genus" reg="Graphipterus">G.</tp:taxon-name-part> <tp:taxon-name-part taxon-name-part-type="species" reg="minutus">minutus</tp:taxon-name-part> <tp:taxon-name-part taxon-name-part-type="subspecies" reg="goryi">goryi</tp:taxon-name-part></tp:taxon-name></italic> mainly by the following characters: <italic><tp:taxon-name><tp:taxon-name-part taxon-name-part-type="genus" reg="Graphipterus">G.</tp:taxon-name-part> <tp:taxon-name-part taxon-name-part-type="species" reg="minutus">minutus</tp:taxon-name-part> <tp:taxon-name-part taxon-name-part-type="subspecies" reg="minutus">minutus</tp:taxon-name-part></tp:taxon-name></italic>: frontal ridge not developed; 36–40 spots on elytra; two elytra marginal extensions; rounded and separated spots along median suture. <italic><tp:taxon-name><tp:taxon-name-part taxon-name-part-type="genus" reg="Graphipterus">G.</tp:taxon-name-part> <tp:taxon-name-part taxon-name-part-type="species" reg="minutus">minutus</tp:taxon-name-part> <tp:taxon-name-part taxon-name-part-type="subspecies" reg="goryi">goryi</tp:taxon-name-part></tp:taxon-name></italic>: 28–30 spots on elytra; six elytra marginal extensions; elongated and fused spots along median suture.</p></tp:treatment-sec><tp:treatment-sec sec-type="description" id="SECID0EDGCI"><title>Description.</title><p>
              <abbrev xmlns:xlink="http://www.w3.org/1999/xlink" xlink:title="Body length" id="ABBRID0EJGCI" xlink:type="simple">BL</abbrev> male: 10.3–13.5 mm, average 12 ± 1.2 mm; <abbrev xmlns:xlink="http://www.w3.org/1999/xlink" xlink:title="Body length" id="ABBRID0ENGCI" xlink:type="simple">BL</abbrev> female: 10.5–15.2 mm, average 13.1 ± 1.9 mm;</p><p>
              <italic>Head</italic> wide; <abbrev xmlns:xlink="http://www.w3.org/1999/xlink" xlink:title="Head/pronotum width" id="ABBRID0EVGCI" xlink:type="simple">HW/PW</abbrev>: 0.77; <abbrev xmlns:xlink="http://www.w3.org/1999/xlink" xlink:title="Eye length" id="ABBRID0EZGCI" xlink:type="simple">EYL</abbrev>: 1–1.8 mm; <abbrev xmlns:xlink="http://www.w3.org/1999/xlink" xlink:title="Eye length" id="ABBRID0E4GCI" xlink:type="simple">EYL</abbrev>/<abbrev xmlns:xlink="http://www.w3.org/1999/xlink" xlink:title="Elytra length" id="ABBRID0EBHCI" xlink:type="simple">EL</abbrev>: 0.15. Frontal ridge slightly developed. Male with two short parallel frontal stripes of white scales usually diverging apically, became wispy, not reach the level of supraorbital setiferous pores. Mentum usually with two pronounced teeth (Fig. <xref ref-type="fig" rid="F3">3e</xref>). Pronotum strongly cordiform <abbrev xmlns:xlink="http://www.w3.org/1999/xlink" xlink:title="Pronotum length/width" id="ABBRID0EJHCI" xlink:type="simple">PL/PW</abbrev>: 0.54; <abbrev xmlns:xlink="http://www.w3.org/1999/xlink" xlink:title="Basal pronotum width" id="ABBRID0ENHCI" xlink:type="simple">BPW</abbrev>/<abbrev xmlns:xlink="http://www.w3.org/1999/xlink" xlink:title="Maximum pronotum width" id="ABBRID0ERHCI" xlink:type="simple">PW</abbrev>: 0.46; posteromedially flat and without white margin; white lateral margin as twice as antennomere II long.</p><p>
              <italic>Elytra</italic> almost rounded, humeri stringly rounded, lateral margin continuously rounded; <abbrev xmlns:xlink="http://www.w3.org/1999/xlink" xlink:title="Elytra length" id="ABBRID0EZHCI" xlink:type="simple">EL</abbrev>: 5.3–7.5 mm, average 6.6; <abbrev xmlns:xlink="http://www.w3.org/1999/xlink" xlink:title="Maximum elytra width" id="ABBRID0E4HCI" xlink:type="simple">EW</abbrev> mm: 4.8–7.6 mm, average 6.1 mm; <abbrev xmlns:xlink="http://www.w3.org/1999/xlink" xlink:title="Elytra length/width" id="ABBRID0EBICI" xlink:type="simple">EL/EW</abbrev>: 1.16. Suture inconspicuous. Scales black, disc not visible between them (cf. Fig. <xref ref-type="fig" rid="F6">6a</xref>). Lateral cross section convex. Apical sinuation almost lacking, apex almost absent, not rounded (Fig. <xref ref-type="fig" rid="F7">7d</xref>). White lateral margin usually nearly as wide as antennomere I long and usually with two extensions; extension I elongated from humeri posteriorly; extension II usually absent, sometimes indistinct wider section of lateral margin at its middle. White posterior margin becomes narrower toward the tip, usually disappearing in front of it; gap at suture wider than lateral margin. Disc with 36–40 mostly rounded spots; usually 12, sometimes ten or 14 rounded to elongated, not fused spots located parallel to suture; anterior spot as wide as extension I. Stridulatory structure absent.</p><!--PageBreak--><p>
              <italic>Legs</italic> short; <abbrev xmlns:xlink="http://www.w3.org/1999/xlink" xlink:title="Metatibia length" id="ABBRID0ESICI" xlink:type="simple">MTIL</abbrev>: 2.54–4.0 mm, average 3.3 mm; El/<abbrev xmlns:xlink="http://www.w3.org/1999/xlink" xlink:title="Metatibia length" id="ABBRID0EWICI" xlink:type="simple">MTIL</abbrev>: 1.9 mm. Metatibial secondary spur brown, <abbrev xmlns:xlink="http://www.w3.org/1999/xlink" xlink:title="Metatarsus length" id="ABBRID0E1ICI" xlink:type="simple">MTAL</abbrev> length: 2.5–3.3 mm, average 2.9 mm; <abbrev xmlns:xlink="http://www.w3.org/1999/xlink" xlink:title="Metatarsus length" id="ABBRID0E5ICI" xlink:type="simple">MTAL</abbrev>/<abbrev xmlns:xlink="http://www.w3.org/1999/xlink" xlink:title="Metatibia length" id="ABBRID0ECJCI" xlink:type="simple">MTIL</abbrev>: 0.85. Claws of hind legs brown at base.</p><p>Median lobe of <italic>aedeagus</italic> with wide and flat tip (Fig. <xref ref-type="fig" rid="F9">9f</xref>).</p></tp:treatment-sec><tp:treatment-sec sec-type="habitat" id="SECID0EOJCI"><title>Habitat.</title><p>Sparse populations in arid habitats with hallow sand dunes, and scant shrubs landscape (Fig. <xref ref-type="fig" rid="F11">11</xref>).</p><fig id="F11" position="float" orientation="portrait"><label>Figure 11.</label><caption><p>Habitat of <italic><tp:taxon-name><tp:taxon-name-part taxon-name-part-type="genus" reg="Graphipterus">Graphipterus</tp:taxon-name-part> <tp:taxon-name-part taxon-name-part-type="species" reg="minutus">minutus</tp:taxon-name-part> <tp:taxon-name-part taxon-name-part-type="subspecies" reg="minutus">minutus</tp:taxon-name-part></tp:taxon-name></italic>: Shallow sand dunes in Wadi Ram, Jordan.</p></caption><graphic xmlns:xlink="http://www.w3.org/1999/xlink" xlink:href="zookeys-753-023-g011.jpg" position="float" orientation="portrait" xlink:type="simple" id="oo_199522.jpg"/></fig></tp:treatment-sec><tp:treatment-sec sec-type="Co-occurring species" id="SECID0EUKCI"><title>Co-occurring species.</title><p>No co-occurring species.</p></tp:treatment-sec><tp:treatment-sec sec-type="distribution" id="SECID0EZKCI"><title>Distribution.</title><p>Syria, east and south Jordan, north Saudi Arabia, Iraq, and Iran (Fig. <xref ref-type="fig" rid="F19">19</xref>).</p></tp:treatment-sec><tp:treatment-sec sec-type="Conservation" id="SECID0EDLCI"><title>Conservation.</title><p>The species does not seem to be endangered as it has a wide distribution range that is not strongly affected by human activities.</p></tp:treatment-sec><tp:treatment-sec sec-type="comments" id="SECID0EILCI"><title>Comments.</title><p>The type location of <italic><tp:taxon-name><tp:taxon-name-part taxon-name-part-type="genus" reg="Graphipterus">G.</tp:taxon-name-part> <tp:taxon-name-part taxon-name-part-type="species" reg="minutus">m.</tp:taxon-name-part> <tp:taxon-name-part taxon-name-part-type="subspecies" reg="minutus">minutus</tp:taxon-name-part></tp:taxon-name></italic>, Egypt, is probably a labeling mistake. Only four specimens of this species were found with labels from Egypt; the three syntypes from Olivier’s collection and one specimen deposited in <named-content xmlns:xlink="http://www.w3.org/1999/xlink" content-type="dwc:institutional_code" xlink:type="simple">BMNH</named-content>, collected by Bowring. Even though Olivier had a large amount of material from Egypt and Bowring collected in Egypt, we are convinced that <italic><tp:taxon-name><tp:taxon-name-part taxon-name-part-type="genus" reg="Graphipterus">G.</tp:taxon-name-part> <tp:taxon-name-part taxon-name-part-type="species" reg="minutus">minutus</tp:taxon-name-part></tp:taxon-name></italic> does not occur in Egypt: all the known populations from collections and field observations are from Asia and not from Africa. Furthermore, no specimen has been ever collected in Israel, despite intensive collecting in the potential habitats. <xref ref-type="bibr" rid="B9">Basilewsky (1977)</xref> noted that although several researchers had contended that <italic><tp:taxon-name><tp:taxon-name-part taxon-name-part-type="genus" reg="Graphipterus">G.</tp:taxon-name-part> <tp:taxon-name-part taxon-name-part-type="species" reg="minutus">minutus</tp:taxon-name-part></tp:taxon-name></italic> does exist in Egypt, they were wrong, but he does not refer to the problem of types.</p><p>By applying other species concepts (e.g., Evolutionary or Phylogenetic Species Concept, <xref ref-type="bibr" rid="B20">Claridge et al. 1997</xref>) or by using another approach to delineate species, the two taxa <italic>minutus</italic> and <italic>goryi</italic> might be ranked as two species. However, our numerical approach to delineate species results in a value for both <italic>minutus</italic> and <italic>goryi</italic> that is clearly below the threshold of the least differentiated sympatrically occurring species of the <italic><tp:taxon-name><tp:taxon-name-part taxon-name-part-type="genus" reg="Graphipterus">Graphipterus</tp:taxon-name-part> <tp:taxon-name-part taxon-name-part-type="species" reg="serrator">serrator</tp:taxon-name-part></tp:taxon-name></italic> group. Therefore these two taxa must be ranked as one species. Nonetheless both taxa differ clearly from each other and are well established in the literature as subspecies (<xref ref-type="bibr" rid="B9">Basilewsky 1977</xref>; <xref ref-type="bibr" rid="B50">Lorenz 2005</xref>; <xref ref-type="bibr" rid="B36">Huber and Marggi 2017</xref>). Therefore we prefer a conservative taxonomic approach which avoids taxonomic inflation (cf. <xref ref-type="bibr" rid="B77">Zachos et al. 2013</xref>, <xref ref-type="bibr" rid="B5">Assmann et al. 2008</xref>) and preserve the rank of subspecies for both taxa.</p></tp:treatment-sec><tp:treatment-sec><!--Section generated to contain objects referenced in tp:taxon-treatment.--><fig id="F3" position="float" orientation="portrait"><label>Figure 3.</label><caption><p>Mentum morphs of the <italic><tp:taxon-name><tp:taxon-name-part taxon-name-part-type="genus" reg="Graphipterus">Graphipterus</tp:taxon-name-part> <tp:taxon-name-part taxon-name-part-type="species" reg="serrator">serrator</tp:taxon-name-part></tp:taxon-name></italic> group: <bold>a</bold> No teeth (<italic><tp:taxon-name><tp:taxon-name-part taxon-name-part-type="genus" reg="Graphipterus">G.</tp:taxon-name-part> <tp:taxon-name-part taxon-name-part-type="species" reg="barthelemyi">barthelemyi</tp:taxon-name-part></tp:taxon-name></italic>) <bold>b</bold> Two teeth with concavity between them (<italic><tp:taxon-name><tp:taxon-name-part taxon-name-part-type="genus" reg="Graphipterus">G.</tp:taxon-name-part> <tp:taxon-name-part taxon-name-part-type="species" reg="heydeni">heydeni</tp:taxon-name-part></tp:taxon-name></italic>) <bold>c</bold> Two teeth as margin between them slightly convex in middle. (<italic><tp:taxon-name><tp:taxon-name-part taxon-name-part-type="genus" reg="Graphipterus">G.</tp:taxon-name-part> <tp:taxon-name-part taxon-name-part-type="species" reg="valdanii">valdanii</tp:taxon-name-part></tp:taxon-name></italic>) <bold>d</bold> Three teeth (<italic><tp:taxon-name><tp:taxon-name-part taxon-name-part-type="genus" reg="Graphipterus">G.</tp:taxon-name-part> <tp:taxon-name-part taxon-name-part-type="species" reg="peletieri">peletieri</tp:taxon-name-part></tp:taxon-name></italic>) <bold>e</bold> Two pronounced teeth (<italic><tp:taxon-name><tp:taxon-name-part taxon-name-part-type="genus" reg="Graphipterus">G.</tp:taxon-name-part> <tp:taxon-name-part taxon-name-part-type="species" reg="minutus">minutus</tp:taxon-name-part> <tp:taxon-name-part taxon-name-part-type="subspecies" reg="minutus">minutus</tp:taxon-name-part></tp:taxon-name></italic>) <bold>f</bold> Three teeth, mid tooth very shallow (<italic><tp:taxon-name><tp:taxon-name-part taxon-name-part-type="genus" reg="Graphipterus">G.</tp:taxon-name-part> <tp:taxon-name-part taxon-name-part-type="species" reg="serrator">serrator</tp:taxon-name-part></tp:taxon-name></italic>).</p></caption><graphic xmlns:xlink="http://www.w3.org/1999/xlink" xlink:href="zookeys-753-023-g003.jpg" position="float" orientation="portrait" xlink:type="simple" id="oo_199514.jpg"/></fig><fig id="F9" position="float" orientation="portrait"><label>Figure 9.</label><caption><p>Median lobes of aedeagus: <bold>a</bold> <italic><tp:taxon-name><tp:taxon-name-part taxon-name-part-type="genus" reg="Graphipterus">G.</tp:taxon-name-part> <tp:taxon-name-part taxon-name-part-type="species" reg="barthelemyi">barthelemyi</tp:taxon-name-part></tp:taxon-name></italic> <bold>b</bold> <italic><tp:taxon-name><tp:taxon-name-part taxon-name-part-type="genus" reg="Graphipterus">G.</tp:taxon-name-part> <tp:taxon-name-part taxon-name-part-type="species" reg="heydeni">heydeni</tp:taxon-name-part></tp:taxon-name></italic> <bold>c</bold> <italic><tp:taxon-name><tp:taxon-name-part taxon-name-part-type="genus" reg="Graphipterus">G.</tp:taxon-name-part> <tp:taxon-name-part taxon-name-part-type="species" reg="luctuosus">luctuosus</tp:taxon-name-part></tp:taxon-name></italic> <bold>d</bold> <italic><tp:taxon-name><tp:taxon-name-part taxon-name-part-type="genus" reg="Graphipterus">G.</tp:taxon-name-part> <tp:taxon-name-part taxon-name-part-type="species" reg="magnus">magnus</tp:taxon-name-part></tp:taxon-name></italic> sp. n. <bold>e</bold> <italic><tp:taxon-name><tp:taxon-name-part taxon-name-part-type="genus" reg="Graphipterus">G.</tp:taxon-name-part> <tp:taxon-name-part taxon-name-part-type="species" reg="mauretensis">mauretensis</tp:taxon-name-part></tp:taxon-name></italic> sp. n. <bold>f</bold> <italic><tp:taxon-name><tp:taxon-name-part taxon-name-part-type="genus" reg="Graphipterus">G.</tp:taxon-name-part> <tp:taxon-name-part taxon-name-part-type="species" reg="minutus">minutus</tp:taxon-name-part> <tp:taxon-name-part taxon-name-part-type="subspecies" reg="minutus">minutus</tp:taxon-name-part></tp:taxon-name></italic> <bold>g</bold> <italic><tp:taxon-name><tp:taxon-name-part taxon-name-part-type="genus" reg="Graphipterus">G.</tp:taxon-name-part> <tp:taxon-name-part taxon-name-part-type="species" reg="minutus">minutus</tp:taxon-name-part> <tp:taxon-name-part taxon-name-part-type="subspecies" reg="goryi">goryi</tp:taxon-name-part></tp:taxon-name></italic> <bold>h</bold> <italic><tp:taxon-name><tp:taxon-name-part taxon-name-part-type="genus" reg="Graphipterus">G.</tp:taxon-name-part> <tp:taxon-name-part taxon-name-part-type="species" reg="multiguttatus">multiguttatus</tp:taxon-name-part></tp:taxon-name></italic> <bold>i</bold> <italic><tp:taxon-name><tp:taxon-name-part taxon-name-part-type="genus" reg="Graphipterus">G.</tp:taxon-name-part> <tp:taxon-name-part taxon-name-part-type="species" reg="peletieri">peletieri</tp:taxon-name-part></tp:taxon-name></italic> <bold>j</bold> <italic><tp:taxon-name><tp:taxon-name-part taxon-name-part-type="genus" reg="Graphipterus">G.</tp:taxon-name-part> <tp:taxon-name-part taxon-name-part-type="species" reg="piniamitaii">piniamitaii</tp:taxon-name-part></tp:taxon-name></italic> sp. n. <bold>k</bold> <italic><tp:taxon-name><tp:taxon-name-part taxon-name-part-type="genus" reg="Graphipterus">G.</tp:taxon-name-part> <tp:taxon-name-part taxon-name-part-type="species" reg="reymondi">reymondi</tp:taxon-name-part></tp:taxon-name></italic> <bold>l</bold> <italic><tp:taxon-name><tp:taxon-name-part taxon-name-part-type="genus" reg="Graphipterus">G.</tp:taxon-name-part> <tp:taxon-name-part taxon-name-part-type="species" reg="rotundatus">rotundatus</tp:taxon-name-part></tp:taxon-name></italic> <bold>m</bold> <italic><tp:taxon-name><tp:taxon-name-part taxon-name-part-type="genus" reg="Graphipterus">G.</tp:taxon-name-part> <tp:taxon-name-part taxon-name-part-type="species" reg="serrator">serrator</tp:taxon-name-part></tp:taxon-name></italic> <bold>n</bold> <italic><tp:taxon-name><tp:taxon-name-part taxon-name-part-type="genus" reg="Graphipterus">G.</tp:taxon-name-part> <tp:taxon-name-part taxon-name-part-type="species" reg="sharonae">sharonae</tp:taxon-name-part></tp:taxon-name></italic> sp. n., <bold>o</bold> <italic><tp:taxon-name><tp:taxon-name-part taxon-name-part-type="genus" reg="Graphipterus">G.</tp:taxon-name-part> <tp:taxon-name-part taxon-name-part-type="species" reg="stagonopsis">stagonopsis</tp:taxon-name-part></tp:taxon-name></italic> sp. n. <bold>p</bold> <italic><tp:taxon-name><tp:taxon-name-part taxon-name-part-type="genus" reg="Graphipterus">G.</tp:taxon-name-part> <tp:taxon-name-part taxon-name-part-type="species" reg="valdanii">valdanii</tp:taxon-name-part></tp:taxon-name></italic>.</p></caption><graphic xmlns:xlink="http://www.w3.org/1999/xlink" xlink:href="zookeys-753-023-g009.jpg" position="float" orientation="portrait" xlink:type="simple" id="oo_199520.jpg"/></fig><fig id="F19" position="float" orientation="portrait"><label>Figure 19.</label><caption><p>Distributional records of <italic><tp:taxon-name><tp:taxon-name-part taxon-name-part-type="genus" reg="Graphipterus">G.</tp:taxon-name-part> <tp:taxon-name-part taxon-name-part-type="species" reg="minutus">minutus</tp:taxon-name-part> <tp:taxon-name-part taxon-name-part-type="subspecies" reg="minutus">minutus</tp:taxon-name-part></tp:taxon-name></italic>, <italic><tp:taxon-name><tp:taxon-name-part taxon-name-part-type="genus" reg="Graphipterus">G.</tp:taxon-name-part> <tp:taxon-name-part taxon-name-part-type="species" reg="minutus">minutus</tp:taxon-name-part> <tp:taxon-name-part taxon-name-part-type="subspecies" reg="goryi">goryi</tp:taxon-name-part></tp:taxon-name></italic>, <italic><tp:taxon-name><tp:taxon-name-part taxon-name-part-type="genus" reg="Graphipterus">G.</tp:taxon-name-part> <tp:taxon-name-part taxon-name-part-type="species" reg="magnus">magnus</tp:taxon-name-part></tp:taxon-name></italic> sp. n., <italic><tp:taxon-name><tp:taxon-name-part taxon-name-part-type="genus" reg="Graphipterus">G.</tp:taxon-name-part> <tp:taxon-name-part taxon-name-part-type="species" reg="multiguttatus">multiguttatus</tp:taxon-name-part></tp:taxon-name></italic>, <italic><tp:taxon-name><tp:taxon-name-part taxon-name-part-type="genus" reg="Graphipterus">G.</tp:taxon-name-part> <tp:taxon-name-part taxon-name-part-type="species" reg="serrator">serrator</tp:taxon-name-part></tp:taxon-name></italic>, and <italic><tp:taxon-name><tp:taxon-name-part taxon-name-part-type="genus" reg="Graphipterus">G.</tp:taxon-name-part> <tp:taxon-name-part taxon-name-part-type="species" reg="sharonae">sharonae</tp:taxon-name-part></tp:taxon-name></italic> sp. n.</p></caption><graphic xmlns:xlink="http://www.w3.org/1999/xlink" xlink:href="zookeys-753-023-g019.jpg" position="float" orientation="portrait" xlink:type="simple" id="oo_199530.jpg"/></fig><fig id="F23" position="float" orientation="portrait"><label>Figure 23.</label><caption><p>Dorsal habitus of <italic><tp:taxon-name><tp:taxon-name-part taxon-name-part-type="genus" reg="Graphipterus">Graphipterus</tp:taxon-name-part></tp:taxon-name></italic>: <bold>a</bold> <italic><tp:taxon-name><tp:taxon-name-part taxon-name-part-type="genus" reg="Graphipterus">G.</tp:taxon-name-part> <tp:taxon-name-part taxon-name-part-type="species" reg="minutus">minutus</tp:taxon-name-part> <tp:taxon-name-part taxon-name-part-type="subspecies" reg="minutus">minutus</tp:taxon-name-part></tp:taxon-name></italic> <bold>b</bold> <italic><tp:taxon-name><tp:taxon-name-part taxon-name-part-type="genus" reg="Graphipterus">G.</tp:taxon-name-part> <tp:taxon-name-part taxon-name-part-type="species" reg="minutus">minutus</tp:taxon-name-part> <tp:taxon-name-part taxon-name-part-type="subspecies" reg="goryi">goryi</tp:taxon-name-part></tp:taxon-name></italic>.</p></caption><graphic xmlns:xlink="http://www.w3.org/1999/xlink" xlink:href="zookeys-753-023-g023.jpg" position="float" orientation="portrait" xlink:type="simple" id="oo_199534.jpg"/></fig><fig id="F6" position="float" orientation="portrait"><label>Figure 6.</label><caption><p>Elytral scale coloration: <bold>a</bold> Black dense scales (<italic><tp:taxon-name><tp:taxon-name-part taxon-name-part-type="genus" reg="Graphipterus">G.</tp:taxon-name-part> <tp:taxon-name-part taxon-name-part-type="species" reg="serrator">serrator</tp:taxon-name-part></tp:taxon-name></italic>) <bold>b</bold> Dark brown sparse scales (<italic><tp:taxon-name><tp:taxon-name-part taxon-name-part-type="genus" reg="Graphipterus">G.</tp:taxon-name-part> <tp:taxon-name-part taxon-name-part-type="species" reg="reymondi">reymondi</tp:taxon-name-part></tp:taxon-name></italic>) <bold>c</bold> White slushy scales (<italic><tp:taxon-name><tp:taxon-name-part taxon-name-part-type="genus" reg="Graphipterus">G.</tp:taxon-name-part> <tp:taxon-name-part taxon-name-part-type="species" reg="barthelemyi">barthelemyi</tp:taxon-name-part></tp:taxon-name></italic>).</p></caption><graphic xmlns:xlink="http://www.w3.org/1999/xlink" xlink:href="zookeys-753-023-g006.jpg" position="float" orientation="portrait" xlink:type="simple" id="oo_199517.jpg"/></fig><fig id="F7" position="float" orientation="portrait"><label>Figures 7.</label><caption><p>Apical section and apices of elytra: <bold>a</bold> Apical sinuation strongly developed, apex protruded, almost rectangular, only slightly rounded at most distant tip (<italic><tp:taxon-name><tp:taxon-name-part taxon-name-part-type="genus" reg="Graphipterus">G.</tp:taxon-name-part> <tp:taxon-name-part taxon-name-part-type="species" reg="rotundatus">rotundatus</tp:taxon-name-part></tp:taxon-name></italic>) <bold>b</bold> Apical sinuation developed, apex slightly protruded, strongly rounded (<italic><tp:taxon-name><tp:taxon-name-part taxon-name-part-type="genus" reg="Graphipterus">G.</tp:taxon-name-part> <tp:taxon-name-part taxon-name-part-type="species" reg="luctuosus">luctuosus</tp:taxon-name-part></tp:taxon-name></italic>) <bold>c</bold> Apical sinuation slightly developed to straight, apex not protruberant, broadly rounded, especially on the median side (<italic><tp:taxon-name><tp:taxon-name-part taxon-name-part-type="genus" reg="Graphipterus">G.</tp:taxon-name-part> <tp:taxon-name-part taxon-name-part-type="species" reg="multiguttatus">multiguttatus</tp:taxon-name-part></tp:taxon-name></italic>) <bold>d</bold> Apical sinuation and apex almost indistinct (<italic><tp:taxon-name><tp:taxon-name-part taxon-name-part-type="genus" reg="Graphipterus">G.</tp:taxon-name-part> <tp:taxon-name-part taxon-name-part-type="species" reg="minutus">minutus</tp:taxon-name-part> <tp:taxon-name-part taxon-name-part-type="subspecies" reg="goryi">goryi</tp:taxon-name-part></tp:taxon-name></italic>).</p></caption><graphic xmlns:xlink="http://www.w3.org/1999/xlink" xlink:href="zookeys-753-023-g007.jpg" position="float" orientation="portrait" xlink:type="simple" id="oo_199518.jpg"/></fig></tp:treatment-sec><ref-list><ref id="B9"><mixed-citation xmlns:xlink="http://www.w3.org/1999/xlink" xlink:type="simple">
          <person-group><name name-style="western"><surname>Basilewsky</surname><given-names>P</given-names></name></person-group> (<year>1977</year>) Revision du genre <italic><tp:taxon-name><tp:taxon-name-part taxon-name-part-type="genus">Graphipterus</tp:taxon-name-part></tp:taxon-name></italic> Latreille (<tp:taxon-name><tp:taxon-name-part taxon-name-part-type="order">Coleoptera</tp:taxon-name-part></tp:taxon-name> <tp:taxon-name><tp:taxon-name-part taxon-name-part-type="family">Carabidae</tp:taxon-name-part></tp:taxon-name>). Annales du Musée Royal de l’Afrique Centrale, Serie in 8”, Sciences Zoologiques 221: 1–472.</mixed-citation></ref><ref id="B20"><mixed-citation xmlns:xlink="http://www.w3.org/1999/xlink" xlink:type="simple">
          <person-group><name name-style="western"><surname>Claridge</surname><given-names>MF</given-names></name><name name-style="western"><surname>Dawah</surname><given-names>HA</given-names></name><name name-style="western"><surname>Wilson</surname><given-names>MR</given-names></name></person-group> (<role>Eds</role>) (<year>1997</year>) Species: The Units of Biodiversity, Chapman and Hall, London, 439 pp.</mixed-citation></ref><ref id="B50"><mixed-citation xmlns:xlink="http://www.w3.org/1999/xlink" xlink:type="simple">
          <person-group><name name-style="western"><surname>Lorenz</surname><given-names>W</given-names></name></person-group> (<year>2005</year>) <source>Systematic list of extant ground beetles of the world (<tp:taxon-name><tp:taxon-name-part taxon-name-part-type="order">Coleoptera</tp:taxon-name-part></tp:taxon-name> “<tp:taxon-name><tp:taxon-name-part taxon-name-part-type="above-genus">Geadephaga</tp:taxon-name-part></tp:taxon-name>”: <tp:taxon-name><tp:taxon-name-part taxon-name-part-type="family">Trachypachidae</tp:taxon-name-part></tp:taxon-name> and <tp:taxon-name><tp:taxon-name-part taxon-name-part-type="family">Carabidae</tp:taxon-name-part></tp:taxon-name>, incl. <tp:taxon-name><tp:taxon-name-part taxon-name-part-type="subfamily">Paussinae</tp:taxon-name-part></tp:taxon-name>, <tp:taxon-name><tp:taxon-name-part taxon-name-part-type="subfamily">Cicindelinae</tp:taxon-name-part></tp:taxon-name>, <tp:taxon-name><tp:taxon-name-part taxon-name-part-type="subfamily">Rhysodinae</tp:taxon-name-part></tp:taxon-name>). Second edition.</source> <publisher-name>Lorenz</publisher-name>, <publisher-loc>Tutzing</publisher-loc>, <size units="page">530 pp</size>.</mixed-citation></ref><ref id="B36"><mixed-citation xmlns:xlink="http://www.w3.org/1999/xlink" xlink:type="simple">
          <person-group><name name-style="western"><surname>Huber</surname><given-names>C</given-names></name><name name-style="western"><surname>Marggi</surname><given-names>W</given-names></name></person-group> (<year>2017</year>) Tribe <tp:taxon-name>Graphipterini</tp:taxon-name> Latreille, 1802. In: Löbl I, Löbl D (Eds) Catalogue of Palaearctic <tp:taxon-name><tp:taxon-name-part taxon-name-part-type="order">Coleoptera</tp:taxon-name-part></tp:taxon-name>. Volume 1 Revised and Updated Edition. <tp:taxon-name><tp:taxon-name-part taxon-name-part-type="suborder">Archostemata</tp:taxon-name-part></tp:taxon-name> – <tp:taxon-name><tp:taxon-name-part taxon-name-part-type="suborder">Myxophaga</tp:taxon-name-part></tp:taxon-name> – <tp:taxon-name><tp:taxon-name-part taxon-name-part-type="suborder">Adephaga</tp:taxon-name-part></tp:taxon-name>. Brill, Leiden, Boston, 501.</mixed-citation></ref><ref id="B77"><mixed-citation xmlns:xlink="http://www.w3.org/1999/xlink" xlink:type="simple">
          <person-group><name name-style="western"><surname>Zachos</surname><given-names>FE</given-names></name><name name-style="western"><surname>Apollonio</surname><given-names>M</given-names></name><name name-style="western"><surname>Bärmann</surname><given-names>EV</given-names></name><name name-style="western"><surname>Festa-Bianchet</surname><given-names>M</given-names></name><name name-style="western"><surname>Göhlich</surname><given-names>U</given-names></name><name name-style="western"><surname>Habel</surname><given-names>JC</given-names></name><name name-style="western"><surname>Haring</surname><given-names>E</given-names></name><name name-style="western"><surname>Kruckenhauser</surname><given-names>L</given-names></name><name name-style="western"><surname>Lovari</surname><given-names>S</given-names></name><name name-style="western"><surname>McDevitt</surname><given-names>AD</given-names></name><name name-style="western"><surname>Pertoldi</surname><given-names>C</given-names></name><name name-style="western"><surname>Rössner</surname><given-names>GE</given-names></name><name name-style="western"><surname>Sánchez-Villagra</surname><given-names>MR</given-names></name><name name-style="western"><surname>Scandura</surname><given-names>M</given-names></name><name name-style="western"><surname>Suchentrunk</surname><given-names>F</given-names></name></person-group> (<year>2013</year>) <article-title>Species inflation and taxonomic artefacts – a critical comment on recent trends in mammalian classification.</article-title> <source>Mammalian Biology</source> <volume>78</volume>: <fpage>1</fpage>–<lpage>6</lpage>. <ext-link xlink:type="simple" ext-link-type="doi" xlink:href="10.1016/j.mambio.2012.07.083">https://doi.org/10.1016/j.mambio.2012.07.083</ext-link></mixed-citation></ref><ref id="B5"><mixed-citation xmlns:xlink="http://www.w3.org/1999/xlink" xlink:type="simple">
          <person-group><name name-style="western"><surname>Assmann</surname><given-names>T</given-names></name><name name-style="western"><surname>Buse</surname><given-names>J</given-names></name><name name-style="western"><surname>Drees</surname><given-names>C</given-names></name><name name-style="western"><surname>Habel</surname><given-names>J</given-names></name><name name-style="western"><surname>Härdtle</surname><given-names>W</given-names></name><name name-style="western"><surname>Matern</surname><given-names>A</given-names></name><name name-style="western"><surname>von Oheimb</surname><given-names>G</given-names></name><name name-style="western"><surname>Schuldt</surname><given-names>A</given-names></name><name name-style="western"><surname>Wrase</surname><given-names>DW</given-names></name></person-group> (<year>2008</year>) <article-title>From Latreille to DNA systematics – towards a modern synthesis for carabidology.</article-title> In: <person-group><name name-style="western"><surname>Penev</surname><given-names>L</given-names></name><name name-style="western"><surname>Erwin</surname><given-names>T</given-names></name><name name-style="western"><surname>Assmann</surname><given-names>T</given-names></name></person-group> (<role>Eds</role>) <issue-title>Back to the roots and back to the future: Towards a new synthesis amongst taxonomical, ecological and biogeographical approaches in carabidology.</issue-title> <source>Pensoft, Sofia</source>, <fpage>41</fpage>–<lpage>76</lpage>.</mixed-citation></ref></ref-list></tp:taxon-treatment>
