# Supplementary material for: Taxonomic revision of the Graphipterus serrator (Forskål) group (Coleoptera, Carabidae): an increase from five to 15 valid species
Source: Zookeys. 2018 Apr 26;(753):23–82. doi: 10.3897/zookeys.753.22366 (PMC5934354; doi:10.3897/zookeys.753.22366)
Supplement: XML Treatment for Graphipterus piniamitaii [file zookeys.753.22366-treatment11.xml]

<!DOCTYPE tp:taxon-treatment
  PUBLIC "-//TaxonX//DTD Taxonomic Treatment Publishing DTD v0 20100105//EN" "tax-treatment-NSO.dtd">
<tp:taxon-treatment xmlns:tp="http://www.plazi.org/taxpub"><tp:treatment-meta><kwd-group><label>Taxon classification</label><kwd><named-content xmlns:xlink="http://www.w3.org/1999/xlink" content-type="kingdom">Animalia</named-content></kwd><kwd><named-content xmlns:xlink="http://www.w3.org/1999/xlink" content-type="order">Coleoptera</named-content></kwd><kwd><named-content xmlns:xlink="http://www.w3.org/1999/xlink" content-type="family">Carabidae</named-content></kwd></kwd-group><mixed-citation publication-type="journal"><person-group><name><surname>Renan</surname><given-names>Ittai</given-names></name><name><surname>Assmann</surname><given-names>Thorsten</given-names></name><name><surname>Freidberg</surname><given-names>Amnon</given-names></name></person-group><article-title>Taxonomic revision of the <italic><tp:taxon-name><tp:taxon-name-part taxon-name-part-type="genus" reg="Graphipterus">Graphipterus</tp:taxon-name-part> <tp:taxon-name-part taxon-name-part-type="species" reg="serrator">serrator</tp:taxon-name-part></tp:taxon-name></italic> (Forskål) group (<tp:taxon-name><tp:taxon-name-part taxon-name-part-type="order">Coleoptera</tp:taxon-name-part></tp:taxon-name>, <tp:taxon-name><tp:taxon-name-part taxon-name-part-type="family">Carabidae</tp:taxon-name-part></tp:taxon-name>): an increase from five to 15 valid species</article-title><source>Zookeys</source><day>26</day><month>4</month><year>2018</year><volume>2018</volume><issue>753</issue><fpage>23</fpage><lpage>82</lpage><pub-id pub-id-type="doi">10.3897/zookeys.753.22366</pub-id></mixed-citation></tp:treatment-meta><tp:nomenclature><tp:taxon-name>
              <tp:taxon-name-part taxon-name-part-type="genus" reg="Graphipterus">Graphipterus</tp:taxon-name-part>
              <tp:taxon-name-part taxon-name-part-type="species" reg="piniamitaii">piniamitaii</tp:taxon-name-part>
              <object-id xmlns:xlink="http://www.w3.org/1999/xlink" content-type="zoobank" xlink:type="simple">http://zoobank.org/7B3CE213-D0D6-4083-AA8E-109E72094EEE</object-id>
            </tp:taxon-name><tp:taxon-authority>Renan &amp; Freidberg</tp:taxon-authority><tp:taxon-status xmlns:xlink="http://www.w3.org/1999/xlink" xlink:type="simple">sp. n.</tp:taxon-status><xref ref-type="fig" rid="F9">Figs 9j</xref><xref ref-type="fig" rid="F13">, 13</xref><xref ref-type="fig" rid="F18">, 18</xref><xref ref-type="fig" rid="F25">, 25a</xref><!--PageBreak--></tp:nomenclature><tp:treatment-sec sec-type="Types" id="SECID0EU3DI"><title>Types.</title><p>Holotype: ♂ (White label, black handwritten): &lt;Kebili&gt;. (White label, black typewritten): &lt;Ex Museo/L. Vibert&gt;. (ae). Deposited in <named-content xmlns:xlink="http://www.w3.org/1999/xlink" content-type="dwc:institutional_code" xlink:type="simple">NHMB</named-content>, general collection.</p><p>
              <bold>Paratypes</bold>. (20♂, 4♀). El Hammama, Tunis: (Gabès), I. 1889, Alluaud (♂) (<abbrev xmlns:xlink="http://www.w3.org/1999/xlink" content-type="institution" xlink:title="Natural Museum of Denmark, Zoological Museum, Copenhagen, Denmark" id="ABBRID0ED4DI" xlink:type="simple">ZMUC</abbrev>); Gafsa Tunis, Vibert Lyon (♂) (<named-content xmlns:xlink="http://www.w3.org/1999/xlink" content-type="dwc:institutional_code" xlink:type="simple">NMP</named-content>). Kebilli, Tunis: 1906, EX Call. Maindron M., Call G. Babault 1930 (♂ae) (<named-content xmlns:xlink="http://www.w3.org/1999/xlink" content-type="dwc:institutional_code" xlink:type="simple">NHMB</named-content>, General collection); 1950, Cobos Sa’nchez, (uc) (♂) (<named-content xmlns:xlink="http://www.w3.org/1999/xlink" content-type="dwc:institutional_code" xlink:type="simple">NHMB</named-content>, Negre collection); L. Vibert, Ex Musaeo (♂ae) (MRAC); Call. Mus Congo, Col. P. Basilewsky (5♂) (<named-content xmlns:xlink="http://www.w3.org/1999/xlink" content-type="dwc:institutional_code" xlink:type="simple">RMRAC</named-content>); Tunisia, Kebili 15 km N.W, 17.III. 1986, Zool. Mus. Copenhagen Exp. (3♂) (<abbrev xmlns:xlink="http://www.w3.org/1999/xlink" content-type="institution" xlink:title="Natural Museum of Denmark, Zoological Museum, Copenhagen, Denmark" id="ABBRID0E34DI" xlink:type="simple">ZMUC</abbrev>); Kebili 2 km s, W. Ziegler, 30 m, Dünen, 5.3.2012, (♂, 2♀) (<abbrev xmlns:xlink="http://www.w3.org/1999/xlink" content-type="institution" xlink:title="Working collection D.W. Wrase, Berlin, Germany" id="ABBRID0EB5DI" xlink:type="simple">DWC</abbrev>, <abbrev xmlns:xlink="http://www.w3.org/1999/xlink" content-type="institution" xlink:title="Working collection Thorsten Assmann, Bleckede, Germany" id="ABBRID0EG5DI" xlink:type="simple">CAB</abbrev>); Douz, south <!--PageBreak-->Tunisia, Zaafrane (Sahara), 02.04.1992 (♂). S. Tunisia (Kebili), Zaafrane, 12 km SW Douz, 21.IV.2007 M. Liebscher (♀); S. Tunisia (Kebili), Zaafrane, 12 km SW Douz, 21.IV.2007 M. Liebscher (♀); C. Tunisia, 2 km E. Kairouan, 23.4.2005, M. Liebscher Sammlung (♂,♀) (<abbrev xmlns:xlink="http://www.w3.org/1999/xlink" content-type="institution" xlink:title="Working collection D.W. Wrase, Berlin, Germany" id="ABBRID0EN5DI" xlink:type="simple">DWC</abbrev>). Oasis Gafsa: Tunis, B v. Bodemeyer (♂) (DEI Muncheberg Call- 01314); B v. Bodemeyer, O. Leonhard, (uc) (♂ae) (DEI Muncheberg Call- 01315); B v. Bodemeyer, O. Leonhard (♂) (DEI Muncheberg Call- 01316).</p></tp:treatment-sec><tp:treatment-sec sec-type="diagnosis" id="SECID0ES5DI"><title>Diagnosis.</title><p>Medium-sized species with usually 24 white large rounded and elongated spots on elytra; posterior discal spots slightly larger than other spots; six marginal extensions (Fig. <xref ref-type="fig" rid="F25">25a</xref>). Median lobe of aedeagus with slightly bent tip.</p></tp:treatment-sec><tp:treatment-sec sec-type="comparisons" id="SECID0E35DI"><title>Comparisons.</title><p>
              <italic><tp:taxon-name><tp:taxon-name-part taxon-name-part-type="genus" reg="Graphipterus">Graphipterus</tp:taxon-name-part> <tp:taxon-name-part taxon-name-part-type="species" reg="piniamitaii">piniamitaii</tp:taxon-name-part></tp:taxon-name></italic> sp. n. is easily distinguished from all other species of the group by its large white spots on the elytra. The new species resembles <italic><tp:taxon-name><tp:taxon-name-part taxon-name-part-type="genus" reg="Graphipterus">G.</tp:taxon-name-part> <tp:taxon-name-part taxon-name-part-type="species" reg="mauretensis">mauretensis</tp:taxon-name-part></tp:taxon-name></italic> sp. n. (see comparisons in <italic><tp:taxon-name><tp:taxon-name-part taxon-name-part-type="genus" reg="Graphipterus">G.</tp:taxon-name-part> <tp:taxon-name-part taxon-name-part-type="species" reg="mauretensis">mauretensis</tp:taxon-name-part></tp:taxon-name></italic> sp. n.).</p></tp:treatment-sec><tp:treatment-sec sec-type="description" id="SECID0EEAAK"><title>Description.</title><p>
              <abbrev xmlns:xlink="http://www.w3.org/1999/xlink" xlink:title="Body length" id="ABBRID0EKAAK" xlink:type="simple">BL</abbrev> male: 15.5–19.8 mm, average 17.5 ± 2.1 mm; <abbrev xmlns:xlink="http://www.w3.org/1999/xlink" xlink:title="Body length" id="ABBRID0EOAAK" xlink:type="simple">BL</abbrev> female: 17–17.9 mm, average 17.5 ± 0.3 mm.</p><p>
              <italic>Head</italic> medium; <abbrev xmlns:xlink="http://www.w3.org/1999/xlink" xlink:title="Head/pronotum width" id="ABBRID0EWAAK" xlink:type="simple">HW/PW</abbrev>: 0.76; <abbrev xmlns:xlink="http://www.w3.org/1999/xlink" xlink:title="Eye length" id="ABBRID0E1AAK" xlink:type="simple">EYL</abbrev>: 1.5–1.8 mm; <abbrev xmlns:xlink="http://www.w3.org/1999/xlink" xlink:title="Eye length" id="ABBRID0E5AAK" xlink:type="simple">EYL</abbrev>/<abbrev xmlns:xlink="http://www.w3.org/1999/xlink" xlink:title="Elytra length" id="ABBRID0ECBAK" xlink:type="simple">EL</abbrev>: 0.17. Mentum with two or three teeth. Frontal ridge absent. In male, apical white frons stripes wider than exposed frons (cf. Fig. <xref ref-type="fig" rid="F4">4b</xref>).</p><p>
              <italic>Pronotum</italic> cordiform; <abbrev xmlns:xlink="http://www.w3.org/1999/xlink" xlink:title="Pronotum length/width" id="ABBRID0EOBAK" xlink:type="simple">PL/PW</abbrev>: 0.63; <abbrev xmlns:xlink="http://www.w3.org/1999/xlink" xlink:title="Basal pronotum width" id="ABBRID0ESBAK" xlink:type="simple">BPW</abbrev>/<abbrev xmlns:xlink="http://www.w3.org/1999/xlink" xlink:title="Maximum pronotum width" id="ABBRID0EWBAK" xlink:type="simple">PW</abbrev>: 0.66; posteromedially concave and without white margin; white lateral margin as wide antennomere I long.</p><p>
              <italic>Elytra</italic> oval, humeri rounded, but slightly protruding; <abbrev xmlns:xlink="http://www.w3.org/1999/xlink" xlink:title="Elytra length" id="ABBRID0E5BAK" xlink:type="simple">EL</abbrev>: 8.2–11.0 mm, average 9.4 mm; <abbrev xmlns:xlink="http://www.w3.org/1999/xlink" xlink:title="Maximum elytra width" id="ABBRID0ECCAK" xlink:type="simple">EW</abbrev>: 6.5–9.2 mm, average 8.1 mm; <abbrev xmlns:xlink="http://www.w3.org/1999/xlink" xlink:title="Elytra length/width" id="ABBRID0EGCAK" xlink:type="simple">EL/EW</abbrev>: 1.2. Lateral cross section quite flat. Suture conspicuous. Black scales dense, disc not visible between scales (cf. Fig. <xref ref-type="fig" rid="F6">6a</xref>). White lateral margin nearly as wide as 1½ antennomere I long and with six extensions; extension I triangular, slightly elongated and posteriori oriented; extensions II and III frequently constricted at base, usually wider than lateral margin. White posterior margin as wide as lateral margin or wider, not becoming narrower towards the suture; gap at suture smaller than lateral margin. Disc usually with 24 rounded to elongate, moderate large spots; anterior spot elongated, as wide as extension I, posterior discal spots slightly larger than other spots, series of six elongated spots along suture, sometimes fused to each other; posterior discal spots larger than other spots. Apical sinuation strongly developed, apex protruded, almost rectangular, only slightly rounded at most distant tip (cf. Fig. <xref ref-type="fig" rid="F7">7a</xref>).</p><p>
              <italic>Legs</italic> long; <abbrev xmlns:xlink="http://www.w3.org/1999/xlink" xlink:title="Metatibia length" id="ABBRID0EWCAK" xlink:type="simple">MTIL</abbrev>: 5.3–6.6 mm, average 6.1 mm; El/<abbrev xmlns:xlink="http://www.w3.org/1999/xlink" xlink:title="Metatibia length" id="ABBRID0E1CAK" xlink:type="simple">MTIL</abbrev>: 1.54. Metatibial secondary spur brown at base, <abbrev xmlns:xlink="http://www.w3.org/1999/xlink" xlink:title="Metatarsus length" id="ABBRID0E5CAK" xlink:type="simple">MTAL</abbrev>: 4–5.7.0 mm, average 4.9 mm; <abbrev xmlns:xlink="http://www.w3.org/1999/xlink" xlink:title="Metatarsus length" id="ABBRID0ECDAK" xlink:type="simple">MTAL</abbrev>/<abbrev xmlns:xlink="http://www.w3.org/1999/xlink" xlink:title="Metatibia length" id="ABBRID0EGDAK" xlink:type="simple">MTIL</abbrev>: 0.8. Claws of hind legs brown at base.</p><p>Median lobe of <italic>aedeagus</italic> with slightly bent tip (Fig. <xref ref-type="fig" rid="F9">9j</xref>).</p></tp:treatment-sec><tp:treatment-sec sec-type="etymology" id="SECID0ESDAK"><title>Etymology.</title><p>The species is dedicated to Pinchas (Pini) Amitai, an inspiring entomologist and mentor who wrote the first Hebrew photographed insect guide.</p></tp:treatment-sec><tp:treatment-sec sec-type="habitat" id="SECID0EXDAK"><title>Habitat.</title><p>The species dwells in the vicinity of Kebili on intensively grazed dunes, together with <tp:taxon-name><tp:taxon-name-part taxon-name-part-type="genus" reg="Anthia">Anthia</tp:taxon-name-part> (<tp:taxon-name-part taxon-name-part-type="subgenus" reg="Thermophilum">Thermophilum</tp:taxon-name-part>) <tp:taxon-name-part taxon-name-part-type="species" reg="sexmaculata">sexmaculata</tp:taxon-name-part></tp:taxon-name> (Fabricius, 1787) and <italic><tp:taxon-name><tp:taxon-name-part taxon-name-part-type="genus" reg="Anthia">A.</tp:taxon-name-part> <tp:taxon-name-part taxon-name-part-type="species" reg="venator">venator</tp:taxon-name-part></tp:taxon-name></italic> (Fabricius, 1792) (Fig. <xref ref-type="fig" rid="F13">13</xref>). The dunes have a diverse vegetation of shrubs and dwarf-shrubs.</p><fig id="F13" position="float" orientation="portrait"><label>Figure 13.</label><caption><p>Habitat of <italic><tp:taxon-name><tp:taxon-name-part taxon-name-part-type="genus" reg="Graphipterus">Graphipterus</tp:taxon-name-part> <tp:taxon-name-part taxon-name-part-type="species" reg="piniamitaii">piniamitaii</tp:taxon-name-part></tp:taxon-name></italic> sp. n.: Shifting sand dunes with vegetated Nebka hills, Kebili, Tunisia.</p></caption><graphic xmlns:xlink="http://www.w3.org/1999/xlink" xlink:href="zookeys-753-023-g013.jpg" position="float" orientation="portrait" xlink:type="simple" id="oo_199524.jpg"/></fig></tp:treatment-sec><tp:treatment-sec sec-type="Co-occurring species" id="SECID0ESFAK"><title>Co-occurring species.</title><p>
              <italic><tp:taxon-name><tp:taxon-name-part taxon-name-part-type="genus" reg="Graphipterus">Graphipterus</tp:taxon-name-part> <tp:taxon-name-part taxon-name-part-type="species" reg="piniamitaii">piniamitaii</tp:taxon-name-part></tp:taxon-name></italic> lives in sympatry in Kebili and Gabès region in Tunisia with <italic><tp:taxon-name><tp:taxon-name-part taxon-name-part-type="genus" reg="Graphipterus">G.</tp:taxon-name-part> <tp:taxon-name-part taxon-name-part-type="species" reg="luctuosus">luctuosus</tp:taxon-name-part></tp:taxon-name></italic>, <italic><tp:taxon-name><tp:taxon-name-part taxon-name-part-type="genus" reg="Graphipterus">G.</tp:taxon-name-part> <tp:taxon-name-part taxon-name-part-type="species" reg="peletieri">peletieri</tp:taxon-name-part></tp:taxon-name></italic>, and <italic><tp:taxon-name><tp:taxon-name-part taxon-name-part-type="genus" reg="Graphipterus">G.</tp:taxon-name-part> <tp:taxon-name-part taxon-name-part-type="species" reg="heydeni">heydeni</tp:taxon-name-part></tp:taxon-name></italic>.</p><!--PageBreak--></tp:treatment-sec><tp:treatment-sec sec-type="distribution" id="SECID0EFHAK"><title>Distribution.</title><p>Restricted to Central Tunisia, from the vicinity of Kebili to Gabès (Fig. <xref ref-type="fig" rid="F18">18</xref>).</p></tp:treatment-sec><tp:treatment-sec sec-type="Conservation" id="SECID0EPHAK"><title>Conservation.</title><p>The species does not seem to be endangered, as the preferred habitat is not strongly affected by human activities.</p></tp:treatment-sec><tp:treatment-sec><!--Section generated to contain objects referenced in tp:taxon-treatment.--><fig id="F9" position="float" orientation="portrait"><label>Figure 9.</label><caption><p>Median lobes of aedeagus: <bold>a</bold> <italic><tp:taxon-name><tp:taxon-name-part taxon-name-part-type="genus" reg="Graphipterus">G.</tp:taxon-name-part> <tp:taxon-name-part taxon-name-part-type="species" reg="barthelemyi">barthelemyi</tp:taxon-name-part></tp:taxon-name></italic> <bold>b</bold> <italic><tp:taxon-name><tp:taxon-name-part taxon-name-part-type="genus" reg="Graphipterus">G.</tp:taxon-name-part> <tp:taxon-name-part taxon-name-part-type="species" reg="heydeni">heydeni</tp:taxon-name-part></tp:taxon-name></italic> <bold>c</bold> <italic><tp:taxon-name><tp:taxon-name-part taxon-name-part-type="genus" reg="Graphipterus">G.</tp:taxon-name-part> <tp:taxon-name-part taxon-name-part-type="species" reg="luctuosus">luctuosus</tp:taxon-name-part></tp:taxon-name></italic> <bold>d</bold> <italic><tp:taxon-name><tp:taxon-name-part taxon-name-part-type="genus" reg="Graphipterus">G.</tp:taxon-name-part> <tp:taxon-name-part taxon-name-part-type="species" reg="magnus">magnus</tp:taxon-name-part></tp:taxon-name></italic> sp. n. <bold>e</bold> <italic><tp:taxon-name><tp:taxon-name-part taxon-name-part-type="genus" reg="Graphipterus">G.</tp:taxon-name-part> <tp:taxon-name-part taxon-name-part-type="species" reg="mauretensis">mauretensis</tp:taxon-name-part></tp:taxon-name></italic> sp. n. <bold>f</bold> <italic><tp:taxon-name><tp:taxon-name-part taxon-name-part-type="genus" reg="Graphipterus">G.</tp:taxon-name-part> <tp:taxon-name-part taxon-name-part-type="species" reg="minutus">minutus</tp:taxon-name-part> <tp:taxon-name-part taxon-name-part-type="subspecies" reg="minutus">minutus</tp:taxon-name-part></tp:taxon-name></italic> <bold>g</bold> <italic><tp:taxon-name><tp:taxon-name-part taxon-name-part-type="genus" reg="Graphipterus">G.</tp:taxon-name-part> <tp:taxon-name-part taxon-name-part-type="species" reg="minutus">minutus</tp:taxon-name-part> <tp:taxon-name-part taxon-name-part-type="subspecies" reg="goryi">goryi</tp:taxon-name-part></tp:taxon-name></italic> <bold>h</bold> <italic><tp:taxon-name><tp:taxon-name-part taxon-name-part-type="genus" reg="Graphipterus">G.</tp:taxon-name-part> <tp:taxon-name-part taxon-name-part-type="species" reg="multiguttatus">multiguttatus</tp:taxon-name-part></tp:taxon-name></italic> <bold>i</bold> <italic><tp:taxon-name><tp:taxon-name-part taxon-name-part-type="genus" reg="Graphipterus">G.</tp:taxon-name-part> <tp:taxon-name-part taxon-name-part-type="species" reg="peletieri">peletieri</tp:taxon-name-part></tp:taxon-name></italic> <bold>j</bold> <italic><tp:taxon-name><tp:taxon-name-part taxon-name-part-type="genus" reg="Graphipterus">G.</tp:taxon-name-part> <tp:taxon-name-part taxon-name-part-type="species" reg="piniamitaii">piniamitaii</tp:taxon-name-part></tp:taxon-name></italic> sp. n. <bold>k</bold> <italic><tp:taxon-name><tp:taxon-name-part taxon-name-part-type="genus" reg="Graphipterus">G.</tp:taxon-name-part> <tp:taxon-name-part taxon-name-part-type="species" reg="reymondi">reymondi</tp:taxon-name-part></tp:taxon-name></italic> <bold>l</bold> <italic><tp:taxon-name><tp:taxon-name-part taxon-name-part-type="genus" reg="Graphipterus">G.</tp:taxon-name-part> <tp:taxon-name-part taxon-name-part-type="species" reg="rotundatus">rotundatus</tp:taxon-name-part></tp:taxon-name></italic> <bold>m</bold> <italic><tp:taxon-name><tp:taxon-name-part taxon-name-part-type="genus" reg="Graphipterus">G.</tp:taxon-name-part> <tp:taxon-name-part taxon-name-part-type="species" reg="serrator">serrator</tp:taxon-name-part></tp:taxon-name></italic> <bold>n</bold> <italic><tp:taxon-name><tp:taxon-name-part taxon-name-part-type="genus" reg="Graphipterus">G.</tp:taxon-name-part> <tp:taxon-name-part taxon-name-part-type="species" reg="sharonae">sharonae</tp:taxon-name-part></tp:taxon-name></italic> sp. n., <bold>o</bold> <italic><tp:taxon-name><tp:taxon-name-part taxon-name-part-type="genus" reg="Graphipterus">G.</tp:taxon-name-part> <tp:taxon-name-part taxon-name-part-type="species" reg="stagonopsis">stagonopsis</tp:taxon-name-part></tp:taxon-name></italic> sp. n. <bold>p</bold> <italic><tp:taxon-name><tp:taxon-name-part taxon-name-part-type="genus" reg="Graphipterus">G.</tp:taxon-name-part> <tp:taxon-name-part taxon-name-part-type="species" reg="valdanii">valdanii</tp:taxon-name-part></tp:taxon-name></italic>.</p></caption><graphic xmlns:xlink="http://www.w3.org/1999/xlink" xlink:href="zookeys-753-023-g009.jpg" position="float" orientation="portrait" xlink:type="simple" id="oo_199520.jpg"/></fig><fig id="F18" position="float" orientation="portrait"><label>Figure 18.</label><caption><p>Distributional records of <italic><tp:taxon-name><tp:taxon-name-part taxon-name-part-type="genus" reg="Graphipterus">G.</tp:taxon-name-part> <tp:taxon-name-part taxon-name-part-type="species" reg="heydeni">heydeni</tp:taxon-name-part></tp:taxon-name></italic>, <italic><tp:taxon-name><tp:taxon-name-part taxon-name-part-type="genus" reg="Graphipterus">G.</tp:taxon-name-part> <tp:taxon-name-part taxon-name-part-type="species" reg="piniamitaii">piniamitaii</tp:taxon-name-part></tp:taxon-name></italic> sp. n., <italic><tp:taxon-name><tp:taxon-name-part taxon-name-part-type="genus" reg="Graphipterus">G.</tp:taxon-name-part> <tp:taxon-name-part taxon-name-part-type="species" reg="rotundatus">rotundatus</tp:taxon-name-part></tp:taxon-name></italic>, and <italic><tp:taxon-name><tp:taxon-name-part taxon-name-part-type="genus" reg="Graphipterus">G.</tp:taxon-name-part> <tp:taxon-name-part taxon-name-part-type="species" reg="stagonopsis">stagonopsis</tp:taxon-name-part></tp:taxon-name></italic>, sp. n.</p></caption><graphic xmlns:xlink="http://www.w3.org/1999/xlink" xlink:href="zookeys-753-023-g018.jpg" position="float" orientation="portrait" xlink:type="simple" id="oo_199529.jpg"/></fig><fig id="F25" position="float" orientation="portrait"><label>Figure 25.</label><caption><p>Dorsal habitus of <italic><tp:taxon-name><tp:taxon-name-part taxon-name-part-type="genus" reg="Graphipterus">Graphipterus</tp:taxon-name-part></tp:taxon-name></italic>: <bold>a</bold> <italic><tp:taxon-name><tp:taxon-name-part taxon-name-part-type="genus" reg="Graphipterus">G.</tp:taxon-name-part> <tp:taxon-name-part taxon-name-part-type="species" reg="piniamitaii">piniamitaii</tp:taxon-name-part></tp:taxon-name></italic> sp. n. <bold>b</bold> <italic><tp:taxon-name><tp:taxon-name-part taxon-name-part-type="genus" reg="Graphipterus">G.</tp:taxon-name-part> <tp:taxon-name-part taxon-name-part-type="species" reg="reymondi">reymondi</tp:taxon-name-part></tp:taxon-name></italic>.</p></caption><graphic xmlns:xlink="http://www.w3.org/1999/xlink" xlink:href="zookeys-753-023-g025.jpg" position="float" orientation="portrait" xlink:type="simple" id="oo_199536.jpg"/></fig><fig id="F4" position="float" orientation="portrait"><label>Figure 4.</label><caption><p>Frontal white stripes of white scales in both sexes: <bold>a</bold> Male: apical white frons stripes wider than exposed frons (<italic><tp:taxon-name><tp:taxon-name-part taxon-name-part-type="genus" reg="Graphipterus">G.</tp:taxon-name-part> <tp:taxon-name-part taxon-name-part-type="species" reg="multiguttatus">multiguttatus</tp:taxon-name-part></tp:taxon-name></italic>) <bold>b</bold> Male: apical white frons stripes slender than exposed frons (<italic><tp:taxon-name><tp:taxon-name-part taxon-name-part-type="genus" reg="Graphipterus">G.</tp:taxon-name-part> <tp:taxon-name-part taxon-name-part-type="species" reg="serrator">serrator</tp:taxon-name-part></tp:taxon-name></italic>) <bold>c</bold> Female: sparse stripes of scales (<italic><tp:taxon-name><tp:taxon-name-part taxon-name-part-type="genus" reg="Graphipterus">G.</tp:taxon-name-part> <tp:taxon-name-part taxon-name-part-type="species" reg="serrator">serrator</tp:taxon-name-part></tp:taxon-name></italic>).</p></caption><graphic xmlns:xlink="http://www.w3.org/1999/xlink" xlink:href="zookeys-753-023-g004.jpg" position="float" orientation="portrait" xlink:type="simple" id="oo_199515.jpg"/></fig><fig id="F6" position="float" orientation="portrait"><label>Figure 6.</label><caption><p>Elytral scale coloration: <bold>a</bold> Black dense scales (<italic><tp:taxon-name><tp:taxon-name-part taxon-name-part-type="genus" reg="Graphipterus">G.</tp:taxon-name-part> <tp:taxon-name-part taxon-name-part-type="species" reg="serrator">serrator</tp:taxon-name-part></tp:taxon-name></italic>) <bold>b</bold> Dark brown sparse scales (<italic><tp:taxon-name><tp:taxon-name-part taxon-name-part-type="genus" reg="Graphipterus">G.</tp:taxon-name-part> <tp:taxon-name-part taxon-name-part-type="species" reg="reymondi">reymondi</tp:taxon-name-part></tp:taxon-name></italic>) <bold>c</bold> White slushy scales (<italic><tp:taxon-name><tp:taxon-name-part taxon-name-part-type="genus" reg="Graphipterus">G.</tp:taxon-name-part> <tp:taxon-name-part taxon-name-part-type="species" reg="barthelemyi">barthelemyi</tp:taxon-name-part></tp:taxon-name></italic>).</p></caption><graphic xmlns:xlink="http://www.w3.org/1999/xlink" xlink:href="zookeys-753-023-g006.jpg" position="float" orientation="portrait" xlink:type="simple" id="oo_199517.jpg"/></fig><fig id="F7" position="float" orientation="portrait"><label>Figures 7.</label><caption><p>Apical section and apices of elytra: <bold>a</bold> Apical sinuation strongly developed, apex protruded, almost rectangular, only slightly rounded at most distant tip (<italic><tp:taxon-name><tp:taxon-name-part taxon-name-part-type="genus" reg="Graphipterus">G.</tp:taxon-name-part> <tp:taxon-name-part taxon-name-part-type="species" reg="rotundatus">rotundatus</tp:taxon-name-part></tp:taxon-name></italic>) <bold>b</bold> Apical sinuation developed, apex slightly protruded, strongly rounded (<italic><tp:taxon-name><tp:taxon-name-part taxon-name-part-type="genus" reg="Graphipterus">G.</tp:taxon-name-part> <tp:taxon-name-part taxon-name-part-type="species" reg="luctuosus">luctuosus</tp:taxon-name-part></tp:taxon-name></italic>) <bold>c</bold> Apical sinuation slightly developed to straight, apex not protruberant, broadly rounded, especially on the median side (<italic><tp:taxon-name><tp:taxon-name-part taxon-name-part-type="genus" reg="Graphipterus">G.</tp:taxon-name-part> <tp:taxon-name-part taxon-name-part-type="species" reg="multiguttatus">multiguttatus</tp:taxon-name-part></tp:taxon-name></italic>) <bold>d</bold> Apical sinuation and apex almost indistinct (<italic><tp:taxon-name><tp:taxon-name-part taxon-name-part-type="genus" reg="Graphipterus">G.</tp:taxon-name-part> <tp:taxon-name-part taxon-name-part-type="species" reg="minutus">minutus</tp:taxon-name-part> <tp:taxon-name-part taxon-name-part-type="subspecies" reg="goryi">goryi</tp:taxon-name-part></tp:taxon-name></italic>).</p></caption><graphic xmlns:xlink="http://www.w3.org/1999/xlink" xlink:href="zookeys-753-023-g007.jpg" position="float" orientation="portrait" xlink:type="simple" id="oo_199518.jpg"/></fig></tp:treatment-sec></tp:taxon-treatment>
