# Supplementary material for: Taxonomic revision of the Graphipterus serrator (Forskål) group (Coleoptera, Carabidae): an increase from five to 15 valid species
Source: Zookeys. 2018 Apr 26;(753):23–82. doi: 10.3897/zookeys.753.22366 (PMC5934354; doi:10.3897/zookeys.753.22366)
Supplement: XML Treatment for Graphipterus sharonae [file zookeys.753.22366-treatment15.xml]

<!DOCTYPE tp:taxon-treatment
  PUBLIC "-//TaxonX//DTD Taxonomic Treatment Publishing DTD v0 20100105//EN" "tax-treatment-NSO.dtd">
<tp:taxon-treatment xmlns:tp="http://www.plazi.org/taxpub"><tp:treatment-meta><kwd-group><label>Taxon classification</label><kwd><named-content xmlns:xlink="http://www.w3.org/1999/xlink" content-type="kingdom">Animalia</named-content></kwd><kwd><named-content xmlns:xlink="http://www.w3.org/1999/xlink" content-type="order">Coleoptera</named-content></kwd><kwd><named-content xmlns:xlink="http://www.w3.org/1999/xlink" content-type="family">Carabidae</named-content></kwd></kwd-group><mixed-citation publication-type="journal"><person-group><name><surname>Renan</surname><given-names>Ittai</given-names></name><name><surname>Assmann</surname><given-names>Thorsten</given-names></name><name><surname>Freidberg</surname><given-names>Amnon</given-names></name></person-group><article-title>Taxonomic revision of the <italic><tp:taxon-name><tp:taxon-name-part taxon-name-part-type="genus" reg="Graphipterus">Graphipterus</tp:taxon-name-part> <tp:taxon-name-part taxon-name-part-type="species" reg="serrator">serrator</tp:taxon-name-part></tp:taxon-name></italic> (Forskål) group (<tp:taxon-name><tp:taxon-name-part taxon-name-part-type="order">Coleoptera</tp:taxon-name-part></tp:taxon-name>, <tp:taxon-name><tp:taxon-name-part taxon-name-part-type="family">Carabidae</tp:taxon-name-part></tp:taxon-name>): an increase from five to 15 valid species</article-title><source>Zookeys</source><day>26</day><month>4</month><year>2018</year><volume>2018</volume><issue>753</issue><fpage>23</fpage><lpage>82</lpage><pub-id pub-id-type="doi">10.3897/zookeys.753.22366</pub-id></mixed-citation></tp:treatment-meta><tp:nomenclature><tp:taxon-name>
              <tp:taxon-name-part taxon-name-part-type="genus" reg="Graphipterus">Graphipterus</tp:taxon-name-part>
              <tp:taxon-name-part taxon-name-part-type="species" reg="sharonae">sharonae</tp:taxon-name-part>
              <object-id xmlns:xlink="http://www.w3.org/1999/xlink" content-type="zoobank" xlink:type="simple">http://zoobank.org/64BF5A31-99ED-4C75-A88F-3FB3144618B1</object-id>
            </tp:taxon-name><tp:taxon-authority>Renan &amp; Assmann</tp:taxon-authority><tp:taxon-status xmlns:xlink="http://www.w3.org/1999/xlink" xlink:type="simple">sp. n.</tp:taxon-status><xref ref-type="fig" rid="F9">Figs 9n</xref><xref ref-type="fig" rid="F15">, 15</xref><xref ref-type="fig" rid="F19">, 19</xref><xref ref-type="fig" rid="F27">, 27a</xref><!--PageBreak--></tp:nomenclature><tp:treatment-sec sec-type="Types" id="SECID0EVYBK"><title>Types.</title><p>Holotype, ♂ (White labe, black typewritten): &lt;51780 ISRAEL/ Karmiya N.P/ 7.4.2011/ I. Renan&gt;. (red label): &lt;Holotype&gt;(ae). Deposited in <abbrev xmlns:xlink="http://www.w3.org/1999/xlink" content-type="institution" xlink:title="Steinhardt Museum for Natural History, Tel Aviv University, Tel Aviv, Israel" id="ABBRID0E2YBK" xlink:type="simple">SMNHTAU</abbrev> [examined].</p><p>Paratypes: (79♂, 70♀): All material collected in Israel. Ashdod: 6.V.2015, I. Renan (7♂, 14♀); 5.XII.2014, I. Renan (6♂, 3♀); 16.III.2011, (♂) (<abbrev xmlns:xlink="http://www.w3.org/1999/xlink" content-type="institution" xlink:title="Working collection Thorsten Assmann, Bleckede, Germany" id="ABBRID0ECZBK" xlink:type="simple">CAB</abbrev>); 3.IV.1998, H. Ackerman (♂) (<abbrev xmlns:xlink="http://www.w3.org/1999/xlink" content-type="institution" xlink:title="Steinhardt Museum for Natural History, Tel Aviv University, Tel Aviv, Israel" id="ABBRID0EHZBK" xlink:type="simple">SMNHTAU</abbrev>); 16.III.2011 leg. Th. Assmann, (♂,♀), W. Starke leg. (♂,♀) (<abbrev xmlns:xlink="http://www.w3.org/1999/xlink" content-type="institution" xlink:title="Working collection Thorsten Assmann, Bleckede, Germany" id="ABBRID0EMZBK" xlink:type="simple">CAB</abbrev>). Ashkelon [Ashqelon]: 7.IV.2017, I. Renan (6♂, 4♀) (<abbrev xmlns:xlink="http://www.w3.org/1999/xlink" content-type="institution" xlink:title="Steinhardt Museum for Natural History, Tel Aviv University, Tel Aviv, Israel" id="ABBRID0ERZBK" xlink:type="simple">SMNHTAU</abbrev>). Avshalom: 24.III.2012, M. Bologna (2♂) (<abbrev xmlns:xlink="http://www.w3.org/1999/xlink" xlink:title="Augusto Vigna Taglianti, Rome, Italy" id="ABBRID0EWZBK" xlink:type="simple">AVTC</abbrev>). Ayalon: 1.IV.1943 (♂) (<abbrev xmlns:xlink="http://www.w3.org/1999/xlink" content-type="institution" xlink:title="Kibbutzim College of education, Tel Aviv, Israel" id="ABBRID0E1ZBK" xlink:type="simple">KCE</abbrev>). Bat Yam: 14.III.1940, Bytinski- Salz (3♂); 24.III.1940, Bytinski- Salz (2♂); 23.IV.1959, J. Wahrman (2♂, 2♀) (<abbrev xmlns:xlink="http://www.w3.org/1999/xlink" content-type="institution" xlink:title="Steinhardt Museum for Natural History, Tel Aviv University, Tel Aviv, Israel" id="ABBRID0E6ZBK" xlink:type="simple">SMNHTAU</abbrev>). Bene’ Berack [Bene Beraq]: 26.II.1954 (♂) (<abbrev xmlns:xlink="http://www.w3.org/1999/xlink" content-type="institution" xlink:title="Steinhardt Museum for Natural History, Tel Aviv University, Tel Aviv, Israel" id="ABBRID0EE1BK" xlink:type="simple">SMNHTAU</abbrev>). ‘En Sarid: 22.IV.2015, I. Renan (2♀) (<abbrev xmlns:xlink="http://www.w3.org/1999/xlink" content-type="institution" xlink:title="Steinhardt Museum for Natural History, Tel Aviv University, Tel Aviv, Israel" id="ABBRID0EJ1BK" xlink:type="simple">SMNHTAU</abbrev>). Holon: 14. IV.1981, A. Freidberg (♂) (<abbrev xmlns:xlink="http://www.w3.org/1999/xlink" content-type="institution" xlink:title="Steinhardt Museum for Natural History, Tel Aviv University, Tel Aviv, Israel" id="ABBRID0EO1BK" xlink:type="simple">SMNHTAU</abbrev>). Jaffa [Yafo]: 21.I.1900 (♀) (<named-content xmlns:xlink="http://www.w3.org/1999/xlink" content-type="dwc:institutional_code" xlink:type="simple">BMNH</named-content>). Jaffa-Rehoboth [Rehovot]: 14.VII.1913, S.G.J. Aharoni (♂) (<named-content xmlns:xlink="http://www.w3.org/1999/xlink" content-type="dwc:institutional_code" xlink:type="simple">RMRAC</named-content>). Karmiyya N.P: 07.IV.2011, I. Renan (4♂, 2♀) (<abbrev xmlns:xlink="http://www.w3.org/1999/xlink" content-type="institution" xlink:title="Steinhardt Museum for Natural History, Tel Aviv University, Tel Aviv, Israel" id="ABBRID0E41BK" xlink:type="simple">SMNHTAU</abbrev>). MiqWeYisra’el: 14. IV.1934, F.S. Bodenheimer (♂, 3♀); 11.IV.1946, J. Wahrman (♀); 20. IV.1934, F.S. Bodenheimer (♂) (<abbrev xmlns:xlink="http://www.w3.org/1999/xlink" content-type="institution" xlink:title="Steinhardt Museum for Natural History, Tel Aviv University, Tel Aviv, Israel" id="ABBRID0EC2BK" xlink:type="simple">SMNHTAU</abbrev>). Nachalat Jischack, Palestina [Tel Aviv, Nahalat Yizhaq], 5.VI.1942, Housk (4♂) (<named-content xmlns:xlink="http://www.w3.org/1999/xlink" content-type="dwc:institutional_code" xlink:type="simple">NMP</named-content>). Netanya: III.-IV. 1996, R. Rod (♀) (<abbrev xmlns:xlink="http://www.w3.org/1999/xlink" content-type="institution" xlink:title="Working collection D.W. Wrase, Berlin, Germany" id="ABBRID0EM2BK" xlink:type="simple">DWC</abbrev>); 15.II.1955, S. Nothiltz (♂); 11. IV.1957, J. Machlis (♂, ♀); 03.V.1997, R. Hoffman (♂, ♀); 04. IV.2010, I. Renan (5♂, 1ae, ♀) (<abbrev xmlns:xlink="http://www.w3.org/1999/xlink" content-type="institution" xlink:title="Steinhardt Museum for Natural History, Tel Aviv University, Tel Aviv, Israel" id="ABBRID0ER2BK" xlink:type="simple">SMNHTAU</abbrev>); III.IV.1996, leg. R. Rod (♀) (CWD); III.2016, leg. Th. Assmann (3♂, 4♀) (<abbrev xmlns:xlink="http://www.w3.org/1999/xlink" content-type="institution" xlink:title="Working collection Thorsten Assmann, Bleckede, Germany" id="ABBRID0EW2BK" xlink:type="simple">CAB</abbrev>). Nizzanim N.P: 29. IV.2015, Renan I. (14♂, 10♀); 19.V.2009, I. Renan (3♂,2ae, ♀); 15.V.2009, I. Renan (5♂, 2ae, 4♀,) 7.4.2011, I. Renan (♂ae) (<abbrev xmlns:xlink="http://www.w3.org/1999/xlink" content-type="institution" xlink:title="Steinhardt Museum for Natural History, Tel Aviv University, Tel Aviv, Israel" id="ABBRID0E22BK" xlink:type="simple">SMNHTAU</abbrev>). 22.III.2012, M. Bologna (♂) (<abbrev xmlns:xlink="http://www.w3.org/1999/xlink" xlink:title="Augusto Vigna Taglianti, Rome, Italy" id="ABBRID0EA3BK" xlink:type="simple">AVTC</abbrev>). 25.II.2009, L. Friedman (♀) (<named-content xmlns:xlink="http://www.w3.org/1999/xlink" content-type="dwc:institutional_code" xlink:type="simple">BMNH</named-content>); 07.VI.2007, leg. J. Buse (♀) (<abbrev xmlns:xlink="http://www.w3.org/1999/xlink" content-type="institution" xlink:title="Working collection Thorsten Assmann, Bleckede, Germany" id="ABBRID0EJ3BK" xlink:type="simple">CAB</abbrev>). Palmahim: 25.III.1978, Tedeschi (3♂, 1♀) (<abbrev xmlns:xlink="http://www.w3.org/1999/xlink" xlink:title="Augusto Vigna Taglianti, Rome, Italy" id="ABBRID0EO3BK" xlink:type="simple">AVTC</abbrev>). Porat: 22.I.2015, I. Renan (♂); 09.IV.2014, I. Renan (5♂); 19.IV.2015, I. Renan (2♂); 22.IV.2015, I. Renan (8♂, 8♀) (<abbrev xmlns:xlink="http://www.w3.org/1999/xlink" content-type="institution" xlink:title="Steinhardt Museum for Natural History, Tel Aviv University, Tel Aviv, Israel" id="ABBRID0ES3BK" xlink:type="simple">SMNHTAU</abbrev>). Ra’ananna: 11.IV.1947, Bytinski-Salz <!--PageBreak-->(♂) (<abbrev xmlns:xlink="http://www.w3.org/1999/xlink" content-type="institution" xlink:title="Steinhardt Museum for Natural History, Tel Aviv University, Tel Aviv, Israel" id="ABBRID0EZ3BK" xlink:type="simple">SMNHTAU</abbrev>). 13.VI.1940, Bytinski-Salz (♀) (<abbrev xmlns:xlink="http://www.w3.org/1999/xlink" content-type="institution" xlink:title="Steinhardt Museum for Natural History, Tel Aviv University, Tel Aviv, Israel" id="ABBRID0E53BK" xlink:type="simple">SMNHTAU</abbrev>). Rafha [Rafiah]: (♂) (ae) (<named-content xmlns:xlink="http://www.w3.org/1999/xlink" content-type="dwc:institutional_code" xlink:type="simple">BMNH</named-content>). Rishon Leziyyon: 17.III.2003, M. Yogev (♂) (<named-content xmlns:xlink="http://www.w3.org/1999/xlink" content-type="dwc:institutional_code" xlink:type="simple">BMNH</named-content>); 10.III.1942, Bytinski-Salz (♀); 29.VI.1979, D. Furth (♂); 1.III.1938 (♂) (<abbrev xmlns:xlink="http://www.w3.org/1999/xlink" content-type="institution" xlink:title="Steinhardt Museum for Natural History, Tel Aviv University, Tel Aviv, Israel" id="ABBRID0EN4BK" xlink:type="simple">SMNHTAU</abbrev>). Tel Aviv: 11.I.1900 (♂) (<named-content xmlns:xlink="http://www.w3.org/1999/xlink" content-type="dwc:institutional_code" xlink:type="simple">BMNH</named-content>); 2.I.1900 (♂) (<abbrev xmlns:xlink="http://www.w3.org/1999/xlink" content-type="institution" xlink:title="Kibbutzim College of education, Tel Aviv, Israel" id="ABBRID0EX4BK" xlink:type="simple">KCE</abbrev>). Ziqim N.P: 4.VI.2015, I. Renan (2♂, 4♀); 5.V.2015, I. Renan (♂, ♀); 7.IV.2011, I. Renan (2♂, 1♀) (<abbrev xmlns:xlink="http://www.w3.org/1999/xlink" content-type="institution" xlink:title="Steinhardt Museum for Natural History, Tel Aviv University, Tel Aviv, Israel" id="ABBRID0E34BK" xlink:type="simple">SMNHTAU</abbrev>).</p></tp:treatment-sec><tp:treatment-sec sec-type="diagnosis" id="SECID0EB5BK"><title>Diagnosis.</title><p>Medium-sized species with 12–18 white elytral spots; the anterior and central ones usually elongated, the posterior ones rounded; six marginal extensions, extension II triangular. Median lobe of aedeagus with bent tip.</p></tp:treatment-sec><tp:treatment-sec sec-type="comparisons" id="SECID0EG5BK"><title>Comparisons.</title><p>
              <italic><tp:taxon-name><tp:taxon-name-part taxon-name-part-type="genus" reg="Graphipterus">Graphipterus</tp:taxon-name-part> <tp:taxon-name-part taxon-name-part-type="species" reg="sharonae">sharonae</tp:taxon-name-part></tp:taxon-name></italic> sp. n. resembles <italic><tp:taxon-name><tp:taxon-name-part taxon-name-part-type="genus" reg="Graphipterus">G.</tp:taxon-name-part> <tp:taxon-name-part taxon-name-part-type="species" reg="multiguttatus">multiguttatus</tp:taxon-name-part></tp:taxon-name></italic>, from which it differs mainly by the following characters: <italic><tp:taxon-name><tp:taxon-name-part taxon-name-part-type="genus" reg="Graphipterus">G.</tp:taxon-name-part> <tp:taxon-name-part taxon-name-part-type="species" reg="sharonae">sharonae</tp:taxon-name-part></tp:taxon-name></italic> average body length 13mm; extension slightly elongated 1; median lobe of aedeagus short, unbent tip. <italic><tp:taxon-name><tp:taxon-name-part taxon-name-part-type="genus" reg="Graphipterus">G.</tp:taxon-name-part> <tp:taxon-name-part taxon-name-part-type="species" reg="multiguttatus">multiguttatus</tp:taxon-name-part></tp:taxon-name></italic> average body length 17.05 mm; extension I triangular; median lobe of aedeagus with bent tip. <italic><tp:taxon-name><tp:taxon-name-part taxon-name-part-type="genus" reg="Graphipterus">Graphipterus</tp:taxon-name-part> <tp:taxon-name-part taxon-name-part-type="species" reg="sharonae">sharonae</tp:taxon-name-part></tp:taxon-name></italic> resembles also <italic><tp:taxon-name><tp:taxon-name-part taxon-name-part-type="genus" reg="Graphipterus">G.</tp:taxon-name-part> <tp:taxon-name-part taxon-name-part-type="species" reg="reymondi">reymondi</tp:taxon-name-part></tp:taxon-name></italic>, from which it differs mainly by the following characters: <italic><tp:taxon-name><tp:taxon-name-part taxon-name-part-type="genus" reg="Graphipterus">G.</tp:taxon-name-part> <tp:taxon-name-part taxon-name-part-type="species" reg="sharonae">sharonae</tp:taxon-name-part></tp:taxon-name></italic> sp. n. mentum with two teeth, humeri rounded, 12–18 spots on elytra, widest line of elytra located at middle, elytra disc not seen, and elytra scales black while <italic><tp:taxon-name><tp:taxon-name-part taxon-name-part-type="genus" reg="Graphipterus">G.</tp:taxon-name-part> <tp:taxon-name-part taxon-name-part-type="species" reg="reymondi">reymondi</tp:taxon-name-part></tp:taxon-name></italic> has the mentum with three teeth, humeri narrowed, 20–24 spots on elytra, widest line of elytra located at interior rear third, elytra disc seen, and elytra scales brown.</p></tp:treatment-sec><tp:treatment-sec sec-type="description" id="SECID0EEBCK"><title>Description.</title><p>
              <abbrev xmlns:xlink="http://www.w3.org/1999/xlink" xlink:title="Body length" id="ABBRID0EKBCK" xlink:type="simple">BL</abbrev> male: 15.0–18.0 mm, average 16.5 ± 0.8 mm; <abbrev xmlns:xlink="http://www.w3.org/1999/xlink" xlink:title="Body length" id="ABBRID0EOBCK" xlink:type="simple">BL</abbrev> female: 16.0–193 mm., average 17.6 ± 0.8 mm;</p><p>
              <italic>Head</italic> medium; <abbrev xmlns:xlink="http://www.w3.org/1999/xlink" xlink:title="Head/pronotum width" id="ABBRID0EWBCK" xlink:type="simple">HW/PW</abbrev>: 0.74 mm; <abbrev xmlns:xlink="http://www.w3.org/1999/xlink" xlink:title="Eye length" id="ABBRID0E1BCK" xlink:type="simple">EYL</abbrev>: 1.2–1.7 mm; <abbrev xmlns:xlink="http://www.w3.org/1999/xlink" xlink:title="Eye length" id="ABBRID0E5BCK" xlink:type="simple">EYL</abbrev>/<abbrev xmlns:xlink="http://www.w3.org/1999/xlink" xlink:title="Elytra length" id="ABBRID0ECCCK" xlink:type="simple">EL</abbrev>: 0.15. Mentum with two teeth and shallow depression between (cf. Fig. <xref ref-type="fig" rid="F3">3b</xref>). Frontal ridge slightly developed. In male, apical white frons stripes wider than exposed frons (Fig. <xref ref-type="fig" rid="F4">4b</xref>).</p><p>
              <italic>Pronotum</italic> cordiform; <abbrev xmlns:xlink="http://www.w3.org/1999/xlink" xlink:title="Pronotum length/width" id="ABBRID0ESCCK" xlink:type="simple">PL/PW</abbrev>: 0.66; <abbrev xmlns:xlink="http://www.w3.org/1999/xlink" xlink:title="Basal pronotum width" id="ABBRID0EWCCK" xlink:type="simple">BPW</abbrev>/<abbrev xmlns:xlink="http://www.w3.org/1999/xlink" xlink:title="Maximum pronotum width" id="ABBRID0E1CCK" xlink:type="simple">PW</abbrev>: 0.66; posteromedially concave and without white margin; white lateral margin as wide as antennomere I long.</p><p>
              <italic>Elytra</italic> oval, humeri rounded; <abbrev xmlns:xlink="http://www.w3.org/1999/xlink" xlink:title="Elytra length" id="ABBRID0ECDCK" xlink:type="simple">EL</abbrev>: 8.1–10.3 mm, average 9.2 mm; <abbrev xmlns:xlink="http://www.w3.org/1999/xlink" xlink:title="Maximum elytra width" id="ABBRID0EGDCK" xlink:type="simple">EW</abbrev>: 6.2–8.8 mm, average 7.8 mm, (<abbrev xmlns:xlink="http://www.w3.org/1999/xlink" xlink:title="Elytra length/width" id="ABBRID0EKDCK" xlink:type="simple">EL/EW</abbrev>: 1.3). Lateral cross section flat. Dense black scales, disc not visible between scales (Fig. <xref ref-type="fig" rid="F6">6a</xref>). White lateral margin as wide as half antennomere I long and with six extensions; extension I triangular with rounded angels, as wide as or wider than elytra margin, wider and shorter than extension III; extension II smaller and usually shorter than two other ones; extension III often constricted at base. White posterior margin almost continuously rounded, only slightly becoming narrower, gap at suture smaller than lateral margin. Disc with 14, sometimes 12 or 18 spots; most anterior pair of spots slightly elongate to rounded, usually wide as extension I, second anterior pair of spots strongly elongate, nearly two times as long as wide; the two lateral pairs of spots rounded, adjacent or sometimes fused to extension II; the tow to four posterior pairs of spots rounded; the medial, most posterior pair of spots larger than all other spots; the outer most posterior pair of spots much smaller than the latter one. Apical sinuation slightly developed to straight, apex not protuberant, broadly rounded, especially on the medial side (Fig. <xref ref-type="fig" rid="F7">7c</xref>). Suture conspicuous.</p><p>
              <italic>Legs</italic> long; <abbrev xmlns:xlink="http://www.w3.org/1999/xlink" xlink:title="Metatibia length" id="ABBRID0E1DCK" xlink:type="simple">MTIL</abbrev>: 4.9–6.1 mm, average 5.6 mm; El/<abbrev xmlns:xlink="http://www.w3.org/1999/xlink" xlink:title="Metatibia length" id="ABBRID0E5DCK" xlink:type="simple">MTIL</abbrev>: 1.7. Metatibial secondary spur brown. <abbrev xmlns:xlink="http://www.w3.org/1999/xlink" xlink:title="Metatarsus length" id="ABBRID0ECECK" xlink:type="simple">MTAL</abbrev>: 4.0–5.0 mm, average: 4.5 mm; <abbrev xmlns:xlink="http://www.w3.org/1999/xlink" xlink:title="Metatarsus length" id="ABBRID0EGECK" xlink:type="simple">MTAL</abbrev>/<abbrev xmlns:xlink="http://www.w3.org/1999/xlink" xlink:title="Metatibia length" id="ABBRID0EKECK" xlink:type="simple">MTIL</abbrev>: 0.8. Claws of hind legs black at base.</p><!--PageBreak--><p>Median lobe of <italic>aedeagus</italic> with bent tip (Fig. <xref ref-type="fig" rid="F9">9n</xref>).</p></tp:treatment-sec><tp:treatment-sec sec-type="etymology" id="SECID0EXECK"><title>Etymology.</title><p>The species is dedicated to Sharon Renan, biologist, conservationist, and the first author’s wife.</p></tp:treatment-sec><tp:treatment-sec sec-type="habitat" id="SECID0E3ECK"><title>Habitat.</title><p>In sand dunes and on calcareous sandstone habitats along the coast. Low, mostly vegetated and stabilized sand dunes are the preferred habitat (<xref ref-type="bibr" rid="B62">Ramot 2008</xref>). Individuals are active as far as 50 meters from the shoreline, but seem to be more common further inland. The average annual rainfall in the coastal plain is approxemetly 450 mm (I.M.S, 2016). The dominant perennials of the habitats in Israel are <italic><tp:taxon-name><tp:taxon-name-part taxon-name-part-type="genus" reg="Artemisia">Artemisia</tp:taxon-name-part> <tp:taxon-name-part taxon-name-part-type="species" reg="monosperma">monosperma</tp:taxon-name-part></tp:taxon-name></italic> and <italic><tp:taxon-name><tp:taxon-name-part taxon-name-part-type="genus" reg="Helianthemum">Helianthemum</tp:taxon-name-part> <tp:taxon-name-part taxon-name-part-type="species" reg="stipulatum">stipulatum</tp:taxon-name-part></tp:taxon-name></italic> (Fig. <xref ref-type="fig" rid="F15">15</xref>).</p><fig id="F15" position="float" orientation="portrait"><label>Figure 15.</label><caption><p>Habitat of <italic><tp:taxon-name><tp:taxon-name-part taxon-name-part-type="genus" reg="Graphipterus">Graphipterus</tp:taxon-name-part> <tp:taxon-name-part taxon-name-part-type="species" reg="sharonae">sharonae</tp:taxon-name-part></tp:taxon-name></italic> sp. n.: Stabilized sand dunes with rich vegetation. Nizzanim, Israel.</p></caption><graphic xmlns:xlink="http://www.w3.org/1999/xlink" xlink:href="zookeys-753-023-g015.jpg" position="float" orientation="portrait" xlink:type="simple" id="oo_199526.jpg"/></fig></tp:treatment-sec><tp:treatment-sec sec-type="Co-occurring species" id="SECID0EYGCK"><title>Co-occurring species.</title><p>No sympatrically occurring species.</p></tp:treatment-sec><tp:treatment-sec sec-type="distribution" id="SECID0E4GCK"><title>Distribution.</title><p>Endemic to the Mediterranean coastal plains from north-east Sinai (El Arish) to central Israel south of Nahal Alexander (Fig. <xref ref-type="fig" rid="F19">19</xref>).</p></tp:treatment-sec><tp:treatment-sec sec-type="Conservation" id="SECID0EHHCK"><title>Conservation.</title><p>The coastal plain sand dunes of Israel form the largest part of the entire distribution range of <italic><tp:taxon-name><tp:taxon-name-part taxon-name-part-type="genus" reg="Graphipterus">G.</tp:taxon-name-part> <tp:taxon-name-part taxon-name-part-type="species" reg="sharonae">sharonae</tp:taxon-name-part></tp:taxon-name></italic> sp n. As a result of land use changes and urbanization, less than 25% of the Israel sandy habitats remain and a further decline can be expected. In addition, the remaining dune habitats are under extreme anthropogenic disturbance and highly fragmented (<xref ref-type="bibr" rid="B2">Achiron-Frumkin et al. 2003</xref>). The following records are examples of sites that were populated by <italic><tp:taxon-name><tp:taxon-name-part taxon-name-part-type="genus" reg="Graphipterus">G.</tp:taxon-name-part> <tp:taxon-name-part taxon-name-part-type="species" reg="sharonae">sharonae</tp:taxon-name-part></tp:taxon-name></italic> sp. n. in the past, but where their populations no longer exist: Kefar Bilu, Rehovot, Nes Ziyyona, Bat Yam, Holon, Tel Aviv, Ramat Gan, Bene Beraq, Ra’ananna, Yafo (based on <abbrev xmlns:xlink="http://www.w3.org/1999/xlink" content-type="institution" xlink:title="Steinhardt Museum for Natural History, Tel Aviv University, Tel Aviv, Israel" id="ABBRID0EHICK" xlink:type="simple">SMNHTAU</abbrev> collection and the authors’ experience).</p><p>Despite having no precise data, the habitats in the Gaza Strip and north-eastern Egypt seem also to have declined as these areas feature a strong increase in human population density. In a faunistic survey of the ground beetles of the Sinai Peninsula, Abdel-Dayem et al. (2004) did not record <italic><tp:taxon-name><tp:taxon-name-part taxon-name-part-type="genus" reg="Graphipterus">Graphipterus</tp:taxon-name-part></tp:taxon-name></italic> from El-Arish, where it had been present nearly a century ago (records in London, cf. <xref ref-type="bibr" rid="B65">Schatzmayr 1936</xref>). <xref ref-type="bibr" rid="B27">El Surtasi et al. (2012)</xref> demonstrated the negative effect of urbanization on <italic><tp:taxon-name><tp:taxon-name-part taxon-name-part-type="genus" reg="Graphipterus">G.</tp:taxon-name-part> <tp:taxon-name-part taxon-name-part-type="species" reg="serrator">serrator</tp:taxon-name-part></tp:taxon-name></italic> population in Egypt. Both the restricted distribution range of the endemic species <italic><tp:taxon-name><tp:taxon-name-part taxon-name-part-type="genus" reg="Graphipterus">G.</tp:taxon-name-part> <tp:taxon-name-part taxon-name-part-type="species" reg="sharonae">sharonae</tp:taxon-name-part></tp:taxon-name></italic> sp. n. and the decline in coastal sandy habitats threaten the long-term survival of the species.</p></tp:treatment-sec><tp:treatment-sec sec-type="biology" id="SECID0E3JCK"><title>Biology.</title><p>Seasonal and daily activity time, as well as diet, intraspecific behavior, including copulation and the chirping sounds produced by the stridulatory structure, are as in <italic><tp:taxon-name><tp:taxon-name-part taxon-name-part-type="genus" reg="Graphipterus">G.</tp:taxon-name-part> <tp:taxon-name-part taxon-name-part-type="species" reg="serrator">serrator</tp:taxon-name-part></tp:taxon-name></italic>. <italic><tp:taxon-name><tp:taxon-name-part taxon-name-part-type="genus" reg="Graphipterus">Graphipterus</tp:taxon-name-part> <tp:taxon-name-part taxon-name-part-type="species" reg="sharonae">sharonae</tp:taxon-name-part></tp:taxon-name></italic> sp. n. prefers stabilized sands with high vegetation cover, and its population density is higher than that of <italic><tp:taxon-name><tp:taxon-name-part taxon-name-part-type="genus" reg="Graphipterus">G.</tp:taxon-name-part> <tp:taxon-name-part taxon-name-part-type="species" reg="serrator">serrator</tp:taxon-name-part></tp:taxon-name></italic>.</p></tp:treatment-sec><tp:treatment-sec><!--Section generated to contain objects referenced in tp:taxon-treatment.--><fig id="F9" position="float" orientation="portrait"><label>Figure 9.</label><caption><p>Median lobes of aedeagus: <bold>a</bold> <italic><tp:taxon-name><tp:taxon-name-part taxon-name-part-type="genus" reg="Graphipterus">G.</tp:taxon-name-part> <tp:taxon-name-part taxon-name-part-type="species" reg="barthelemyi">barthelemyi</tp:taxon-name-part></tp:taxon-name></italic> <bold>b</bold> <italic><tp:taxon-name><tp:taxon-name-part taxon-name-part-type="genus" reg="Graphipterus">G.</tp:taxon-name-part> <tp:taxon-name-part taxon-name-part-type="species" reg="heydeni">heydeni</tp:taxon-name-part></tp:taxon-name></italic> <bold>c</bold> <italic><tp:taxon-name><tp:taxon-name-part taxon-name-part-type="genus" reg="Graphipterus">G.</tp:taxon-name-part> <tp:taxon-name-part taxon-name-part-type="species" reg="luctuosus">luctuosus</tp:taxon-name-part></tp:taxon-name></italic> <bold>d</bold> <italic><tp:taxon-name><tp:taxon-name-part taxon-name-part-type="genus" reg="Graphipterus">G.</tp:taxon-name-part> <tp:taxon-name-part taxon-name-part-type="species" reg="magnus">magnus</tp:taxon-name-part></tp:taxon-name></italic> sp. n. <bold>e</bold> <italic><tp:taxon-name><tp:taxon-name-part taxon-name-part-type="genus" reg="Graphipterus">G.</tp:taxon-name-part> <tp:taxon-name-part taxon-name-part-type="species" reg="mauretensis">mauretensis</tp:taxon-name-part></tp:taxon-name></italic> sp. n. <bold>f</bold> <italic><tp:taxon-name><tp:taxon-name-part taxon-name-part-type="genus" reg="Graphipterus">G.</tp:taxon-name-part> <tp:taxon-name-part taxon-name-part-type="species" reg="minutus">minutus</tp:taxon-name-part> <tp:taxon-name-part taxon-name-part-type="subspecies" reg="minutus">minutus</tp:taxon-name-part></tp:taxon-name></italic> <bold>g</bold> <italic><tp:taxon-name><tp:taxon-name-part taxon-name-part-type="genus" reg="Graphipterus">G.</tp:taxon-name-part> <tp:taxon-name-part taxon-name-part-type="species" reg="minutus">minutus</tp:taxon-name-part> <tp:taxon-name-part taxon-name-part-type="subspecies" reg="goryi">goryi</tp:taxon-name-part></tp:taxon-name></italic> <bold>h</bold> <italic><tp:taxon-name><tp:taxon-name-part taxon-name-part-type="genus" reg="Graphipterus">G.</tp:taxon-name-part> <tp:taxon-name-part taxon-name-part-type="species" reg="multiguttatus">multiguttatus</tp:taxon-name-part></tp:taxon-name></italic> <bold>i</bold> <italic><tp:taxon-name><tp:taxon-name-part taxon-name-part-type="genus" reg="Graphipterus">G.</tp:taxon-name-part> <tp:taxon-name-part taxon-name-part-type="species" reg="peletieri">peletieri</tp:taxon-name-part></tp:taxon-name></italic> <bold>j</bold> <italic><tp:taxon-name><tp:taxon-name-part taxon-name-part-type="genus" reg="Graphipterus">G.</tp:taxon-name-part> <tp:taxon-name-part taxon-name-part-type="species" reg="piniamitaii">piniamitaii</tp:taxon-name-part></tp:taxon-name></italic> sp. n. <bold>k</bold> <italic><tp:taxon-name><tp:taxon-name-part taxon-name-part-type="genus" reg="Graphipterus">G.</tp:taxon-name-part> <tp:taxon-name-part taxon-name-part-type="species" reg="reymondi">reymondi</tp:taxon-name-part></tp:taxon-name></italic> <bold>l</bold> <italic><tp:taxon-name><tp:taxon-name-part taxon-name-part-type="genus" reg="Graphipterus">G.</tp:taxon-name-part> <tp:taxon-name-part taxon-name-part-type="species" reg="rotundatus">rotundatus</tp:taxon-name-part></tp:taxon-name></italic> <bold>m</bold> <italic><tp:taxon-name><tp:taxon-name-part taxon-name-part-type="genus" reg="Graphipterus">G.</tp:taxon-name-part> <tp:taxon-name-part taxon-name-part-type="species" reg="serrator">serrator</tp:taxon-name-part></tp:taxon-name></italic> <bold>n</bold> <italic><tp:taxon-name><tp:taxon-name-part taxon-name-part-type="genus" reg="Graphipterus">G.</tp:taxon-name-part> <tp:taxon-name-part taxon-name-part-type="species" reg="sharonae">sharonae</tp:taxon-name-part></tp:taxon-name></italic> sp. n., <bold>o</bold> <italic><tp:taxon-name><tp:taxon-name-part taxon-name-part-type="genus" reg="Graphipterus">G.</tp:taxon-name-part> <tp:taxon-name-part taxon-name-part-type="species" reg="stagonopsis">stagonopsis</tp:taxon-name-part></tp:taxon-name></italic> sp. n. <bold>p</bold> <italic><tp:taxon-name><tp:taxon-name-part taxon-name-part-type="genus" reg="Graphipterus">G.</tp:taxon-name-part> <tp:taxon-name-part taxon-name-part-type="species" reg="valdanii">valdanii</tp:taxon-name-part></tp:taxon-name></italic>.</p></caption><graphic xmlns:xlink="http://www.w3.org/1999/xlink" xlink:href="zookeys-753-023-g009.jpg" position="float" orientation="portrait" xlink:type="simple" id="oo_199520.jpg"/></fig><fig id="F19" position="float" orientation="portrait"><label>Figure 19.</label><caption><p>Distributional records of <italic><tp:taxon-name><tp:taxon-name-part taxon-name-part-type="genus" reg="Graphipterus">G.</tp:taxon-name-part> <tp:taxon-name-part taxon-name-part-type="species" reg="minutus">minutus</tp:taxon-name-part> <tp:taxon-name-part taxon-name-part-type="subspecies" reg="minutus">minutus</tp:taxon-name-part></tp:taxon-name></italic>, <italic><tp:taxon-name><tp:taxon-name-part taxon-name-part-type="genus" reg="Graphipterus">G.</tp:taxon-name-part> <tp:taxon-name-part taxon-name-part-type="species" reg="minutus">minutus</tp:taxon-name-part> <tp:taxon-name-part taxon-name-part-type="subspecies" reg="goryi">goryi</tp:taxon-name-part></tp:taxon-name></italic>, <italic><tp:taxon-name><tp:taxon-name-part taxon-name-part-type="genus" reg="Graphipterus">G.</tp:taxon-name-part> <tp:taxon-name-part taxon-name-part-type="species" reg="magnus">magnus</tp:taxon-name-part></tp:taxon-name></italic> sp. n., <italic><tp:taxon-name><tp:taxon-name-part taxon-name-part-type="genus" reg="Graphipterus">G.</tp:taxon-name-part> <tp:taxon-name-part taxon-name-part-type="species" reg="multiguttatus">multiguttatus</tp:taxon-name-part></tp:taxon-name></italic>, <italic><tp:taxon-name><tp:taxon-name-part taxon-name-part-type="genus" reg="Graphipterus">G.</tp:taxon-name-part> <tp:taxon-name-part taxon-name-part-type="species" reg="serrator">serrator</tp:taxon-name-part></tp:taxon-name></italic>, and <italic><tp:taxon-name><tp:taxon-name-part taxon-name-part-type="genus" reg="Graphipterus">G.</tp:taxon-name-part> <tp:taxon-name-part taxon-name-part-type="species" reg="sharonae">sharonae</tp:taxon-name-part></tp:taxon-name></italic> sp. n.</p></caption><graphic xmlns:xlink="http://www.w3.org/1999/xlink" xlink:href="zookeys-753-023-g019.jpg" position="float" orientation="portrait" xlink:type="simple" id="oo_199530.jpg"/></fig><fig id="F27" position="float" orientation="portrait"><label>Figure 27.</label><caption><p>Dorsal habitus of <italic><tp:taxon-name><tp:taxon-name-part taxon-name-part-type="genus" reg="Graphipterus">Graphipterus</tp:taxon-name-part></tp:taxon-name></italic>: <bold>a</bold> <italic><tp:taxon-name><tp:taxon-name-part taxon-name-part-type="genus" reg="Graphipterus">G.</tp:taxon-name-part> <tp:taxon-name-part taxon-name-part-type="species" reg="sharonae">sharonae</tp:taxon-name-part></tp:taxon-name></italic> sp. n. <bold>b</bold> <italic><tp:taxon-name><tp:taxon-name-part taxon-name-part-type="genus" reg="Graphipterus">G.</tp:taxon-name-part> <tp:taxon-name-part taxon-name-part-type="species" reg="stagonopsis">stagonopsis</tp:taxon-name-part></tp:taxon-name></italic> sp. n.</p></caption><graphic xmlns:xlink="http://www.w3.org/1999/xlink" xlink:href="zookeys-753-023-g027.jpg" position="float" orientation="portrait" xlink:type="simple" id="oo_199538.jpg"/></fig><fig id="F3" position="float" orientation="portrait"><label>Figure 3.</label><caption><p>Mentum morphs of the <italic><tp:taxon-name><tp:taxon-name-part taxon-name-part-type="genus" reg="Graphipterus">Graphipterus</tp:taxon-name-part> <tp:taxon-name-part taxon-name-part-type="species" reg="serrator">serrator</tp:taxon-name-part></tp:taxon-name></italic> group: <bold>a</bold> No teeth (<italic><tp:taxon-name><tp:taxon-name-part taxon-name-part-type="genus" reg="Graphipterus">G.</tp:taxon-name-part> <tp:taxon-name-part taxon-name-part-type="species" reg="barthelemyi">barthelemyi</tp:taxon-name-part></tp:taxon-name></italic>) <bold>b</bold> Two teeth with concavity between them (<italic><tp:taxon-name><tp:taxon-name-part taxon-name-part-type="genus" reg="Graphipterus">G.</tp:taxon-name-part> <tp:taxon-name-part taxon-name-part-type="species" reg="heydeni">heydeni</tp:taxon-name-part></tp:taxon-name></italic>) <bold>c</bold> Two teeth as margin between them slightly convex in middle. (<italic><tp:taxon-name><tp:taxon-name-part taxon-name-part-type="genus" reg="Graphipterus">G.</tp:taxon-name-part> <tp:taxon-name-part taxon-name-part-type="species" reg="valdanii">valdanii</tp:taxon-name-part></tp:taxon-name></italic>) <bold>d</bold> Three teeth (<italic><tp:taxon-name><tp:taxon-name-part taxon-name-part-type="genus" reg="Graphipterus">G.</tp:taxon-name-part> <tp:taxon-name-part taxon-name-part-type="species" reg="peletieri">peletieri</tp:taxon-name-part></tp:taxon-name></italic>) <bold>e</bold> Two pronounced teeth (<italic><tp:taxon-name><tp:taxon-name-part taxon-name-part-type="genus" reg="Graphipterus">G.</tp:taxon-name-part> <tp:taxon-name-part taxon-name-part-type="species" reg="minutus">minutus</tp:taxon-name-part> <tp:taxon-name-part taxon-name-part-type="subspecies" reg="minutus">minutus</tp:taxon-name-part></tp:taxon-name></italic>) <bold>f</bold> Three teeth, mid tooth very shallow (<italic><tp:taxon-name><tp:taxon-name-part taxon-name-part-type="genus" reg="Graphipterus">G.</tp:taxon-name-part> <tp:taxon-name-part taxon-name-part-type="species" reg="serrator">serrator</tp:taxon-name-part></tp:taxon-name></italic>).</p></caption><graphic xmlns:xlink="http://www.w3.org/1999/xlink" xlink:href="zookeys-753-023-g003.jpg" position="float" orientation="portrait" xlink:type="simple" id="oo_199514.jpg"/></fig><fig id="F4" position="float" orientation="portrait"><label>Figure 4.</label><caption><p>Frontal white stripes of white scales in both sexes: <bold>a</bold> Male: apical white frons stripes wider than exposed frons (<italic><tp:taxon-name><tp:taxon-name-part taxon-name-part-type="genus" reg="Graphipterus">G.</tp:taxon-name-part> <tp:taxon-name-part taxon-name-part-type="species" reg="multiguttatus">multiguttatus</tp:taxon-name-part></tp:taxon-name></italic>) <bold>b</bold> Male: apical white frons stripes slender than exposed frons (<italic><tp:taxon-name><tp:taxon-name-part taxon-name-part-type="genus" reg="Graphipterus">G.</tp:taxon-name-part> <tp:taxon-name-part taxon-name-part-type="species" reg="serrator">serrator</tp:taxon-name-part></tp:taxon-name></italic>) <bold>c</bold> Female: sparse stripes of scales (<italic><tp:taxon-name><tp:taxon-name-part taxon-name-part-type="genus" reg="Graphipterus">G.</tp:taxon-name-part> <tp:taxon-name-part taxon-name-part-type="species" reg="serrator">serrator</tp:taxon-name-part></tp:taxon-name></italic>).</p></caption><graphic xmlns:xlink="http://www.w3.org/1999/xlink" xlink:href="zookeys-753-023-g004.jpg" position="float" orientation="portrait" xlink:type="simple" id="oo_199515.jpg"/></fig><fig id="F6" position="float" orientation="portrait"><label>Figure 6.</label><caption><p>Elytral scale coloration: <bold>a</bold> Black dense scales (<italic><tp:taxon-name><tp:taxon-name-part taxon-name-part-type="genus" reg="Graphipterus">G.</tp:taxon-name-part> <tp:taxon-name-part taxon-name-part-type="species" reg="serrator">serrator</tp:taxon-name-part></tp:taxon-name></italic>) <bold>b</bold> Dark brown sparse scales (<italic><tp:taxon-name><tp:taxon-name-part taxon-name-part-type="genus" reg="Graphipterus">G.</tp:taxon-name-part> <tp:taxon-name-part taxon-name-part-type="species" reg="reymondi">reymondi</tp:taxon-name-part></tp:taxon-name></italic>) <bold>c</bold> White slushy scales (<italic><tp:taxon-name><tp:taxon-name-part taxon-name-part-type="genus" reg="Graphipterus">G.</tp:taxon-name-part> <tp:taxon-name-part taxon-name-part-type="species" reg="barthelemyi">barthelemyi</tp:taxon-name-part></tp:taxon-name></italic>).</p></caption><graphic xmlns:xlink="http://www.w3.org/1999/xlink" xlink:href="zookeys-753-023-g006.jpg" position="float" orientation="portrait" xlink:type="simple" id="oo_199517.jpg"/></fig><fig id="F7" position="float" orientation="portrait"><label>Figures 7.</label><caption><p>Apical section and apices of elytra: <bold>a</bold> Apical sinuation strongly developed, apex protruded, almost rectangular, only slightly rounded at most distant tip (<italic><tp:taxon-name><tp:taxon-name-part taxon-name-part-type="genus" reg="Graphipterus">G.</tp:taxon-name-part> <tp:taxon-name-part taxon-name-part-type="species" reg="rotundatus">rotundatus</tp:taxon-name-part></tp:taxon-name></italic>) <bold>b</bold> Apical sinuation developed, apex slightly protruded, strongly rounded (<italic><tp:taxon-name><tp:taxon-name-part taxon-name-part-type="genus" reg="Graphipterus">G.</tp:taxon-name-part> <tp:taxon-name-part taxon-name-part-type="species" reg="luctuosus">luctuosus</tp:taxon-name-part></tp:taxon-name></italic>) <bold>c</bold> Apical sinuation slightly developed to straight, apex not protruberant, broadly rounded, especially on the median side (<italic><tp:taxon-name><tp:taxon-name-part taxon-name-part-type="genus" reg="Graphipterus">G.</tp:taxon-name-part> <tp:taxon-name-part taxon-name-part-type="species" reg="multiguttatus">multiguttatus</tp:taxon-name-part></tp:taxon-name></italic>) <bold>d</bold> Apical sinuation and apex almost indistinct (<italic><tp:taxon-name><tp:taxon-name-part taxon-name-part-type="genus" reg="Graphipterus">G.</tp:taxon-name-part> <tp:taxon-name-part taxon-name-part-type="species" reg="minutus">minutus</tp:taxon-name-part> <tp:taxon-name-part taxon-name-part-type="subspecies" reg="goryi">goryi</tp:taxon-name-part></tp:taxon-name></italic>).</p></caption><graphic xmlns:xlink="http://www.w3.org/1999/xlink" xlink:href="zookeys-753-023-g007.jpg" position="float" orientation="portrait" xlink:type="simple" id="oo_199518.jpg"/></fig></tp:treatment-sec><ref-list><ref id="B62"><mixed-citation xmlns:xlink="http://www.w3.org/1999/xlink" xlink:type="simple">
          <person-group><name name-style="western"><surname>Ramot</surname><given-names>A</given-names></name></person-group> (<year>2008</year>) The effect of vegetation cover on arthropod community in Nizzanim sand dunes. Thesis, Master of Arts at Ben Gurion University of the Negev, Beer Sheba.</mixed-citation></ref><ref id="B2"><mixed-citation xmlns:xlink="http://www.w3.org/1999/xlink" xlink:type="simple">
          <person-group><name name-style="western"><surname>Achiron-Frumkin</surname><given-names>T</given-names></name><name name-style="western"><surname>Frumkin</surname><given-names>R</given-names></name><name name-style="western"><surname>Rudich</surname><given-names>R</given-names></name><name name-style="western"><surname>Maloul</surname><given-names>A</given-names></name><name name-style="western"><surname>Levin</surname><given-names>N</given-names></name><name name-style="western"><surname>Papai</surname><given-names>N</given-names></name></person-group> (<year>2003</year>) <source>Conservation of the sands of the coastal plain.</source> <publisher-name>Ministry of the Environment</publisher-name>, <publisher-loc>SPNI, NRPA, JNF, HS, JIIS</publisher-loc>, <size units="page">126 pp</size>.</mixed-citation></ref><ref id="B65"><mixed-citation xmlns:xlink="http://www.w3.org/1999/xlink" xlink:type="simple">
          <person-group><name name-style="western"><surname>Schatzmayr</surname><given-names>A</given-names></name></person-group> (<year>1936</year>) <article-title>Risultati scientifici della spedizione entomologica di S.A.S. il Principe Alessandro della Torre e Tasso in Egitto e nella penisola del Sinai.</article-title> <source>Pubblicazioni del Museo Entomologico “Pietro Rossi”, Udine</source> <volume>1</volume>: <fpage>1</fpage>–<lpage>114</lpage>.</mixed-citation></ref><ref id="B27"><mixed-citation xmlns:xlink="http://www.w3.org/1999/xlink" xlink:type="simple">
          <person-group><name name-style="western"><surname>El Surtasi</surname><given-names>EI</given-names></name><name name-style="western"><surname>Semida</surname><given-names>FM</given-names></name><name name-style="western"><surname>Abdel-Dayem</surname><given-names>MS</given-names></name><name name-style="western"><surname>El Bokl</surname><given-names>MM</given-names></name></person-group> (<year>2012</year>) <article-title>The threat of urbanization on beetle diversity in New Damietta City, Egypt.</article-title> <source>Nature and Science of Sleep</source> <volume>10</volume>: <fpage>15</fpage>–<lpage>23</lpage>.</mixed-citation></ref></ref-list></tp:taxon-treatment>
