# Supplementary material for: Taxonomic revision of the Graphipterus serrator (Forskål) group (Coleoptera, Carabidae): an increase from five to 15 valid species
Source: Zookeys. 2018 Apr 26;(753):23–82. doi: 10.3897/zookeys.753.22366 (PMC5934354; doi:10.3897/zookeys.753.22366)
Supplement: XML Treatment for Graphipterus stagonopsis [file zookeys.753.22366-treatment16.xml]

<!DOCTYPE tp:taxon-treatment
  PUBLIC "-//TaxonX//DTD Taxonomic Treatment Publishing DTD v0 20100105//EN" "tax-treatment-NSO.dtd">
<tp:taxon-treatment xmlns:tp="http://www.plazi.org/taxpub"><tp:treatment-meta><kwd-group><label>Taxon classification</label><kwd><named-content xmlns:xlink="http://www.w3.org/1999/xlink" content-type="kingdom">Animalia</named-content></kwd><kwd><named-content xmlns:xlink="http://www.w3.org/1999/xlink" content-type="order">Coleoptera</named-content></kwd><kwd><named-content xmlns:xlink="http://www.w3.org/1999/xlink" content-type="family">Carabidae</named-content></kwd></kwd-group><mixed-citation publication-type="journal"><person-group><name><surname>Renan</surname><given-names>Ittai</given-names></name><name><surname>Assmann</surname><given-names>Thorsten</given-names></name><name><surname>Freidberg</surname><given-names>Amnon</given-names></name></person-group><article-title>Taxonomic revision of the <italic><tp:taxon-name><tp:taxon-name-part taxon-name-part-type="genus" reg="Graphipterus">Graphipterus</tp:taxon-name-part> <tp:taxon-name-part taxon-name-part-type="species" reg="serrator">serrator</tp:taxon-name-part></tp:taxon-name></italic> (Forskål) group (<tp:taxon-name><tp:taxon-name-part taxon-name-part-type="order">Coleoptera</tp:taxon-name-part></tp:taxon-name>, <tp:taxon-name><tp:taxon-name-part taxon-name-part-type="family">Carabidae</tp:taxon-name-part></tp:taxon-name>): an increase from five to 15 valid species</article-title><source>Zookeys</source><day>26</day><month>4</month><year>2018</year><volume>2018</volume><issue>753</issue><fpage>23</fpage><lpage>82</lpage><pub-id pub-id-type="doi">10.3897/zookeys.753.22366</pub-id></mixed-citation></tp:treatment-meta><tp:nomenclature><tp:taxon-name>
              <tp:taxon-name-part taxon-name-part-type="genus" reg="Graphipterus">Graphipterus</tp:taxon-name-part>
              <tp:taxon-name-part taxon-name-part-type="species" reg="stagonopsis">stagonopsis</tp:taxon-name-part>
              <object-id xmlns:xlink="http://www.w3.org/1999/xlink" content-type="zoobank" xlink:type="simple">http://zoobank.org/435E6626-47B0-4701-A57C-45E23959B7AD</object-id>
            </tp:taxon-name><tp:taxon-authority>Renan &amp; Assmann</tp:taxon-authority><tp:taxon-status xmlns:xlink="http://www.w3.org/1999/xlink" xlink:type="simple">sp. n.</tp:taxon-status><xref ref-type="fig" rid="F18">Figs 18</xref><xref ref-type="fig" rid="F27">, 27b</xref></tp:nomenclature><tp:treatment-sec sec-type="Types" id="SECID0EUMCK"><title>Types.</title><p>
              <bold><italic>Holotype.</italic></bold>♂ (White label, black handwritten): &lt;Beni Abbes/23.III.48 F. Pierre&gt;. (red label): &lt;Holotype&gt; (ae). Deposited in <named-content xmlns:xlink="http://www.w3.org/1999/xlink" content-type="dwc:institutional_code" xlink:type="simple">NHMB</named-content> [examined].</p><p>
              <bold><italic>Paratypes.</italic></bold>(11♂, 3♀), <named-content xmlns:xlink="http://www.w3.org/1999/xlink" content-type="dwc:institutional_code" xlink:type="simple">NHMB</named-content> (Colas collection): Gardhaia (Ghardaia), Sahara, G. Mahoux, 19.5.60 (2♂); Beni Abbes, 23.3.48, F. Paiu (2♂, 1- ae). (Negre collection): Beni Abbes, Sahara argelino, J. Mateu (3♀). (Antoine collection): Beni Abes, south Algerien (<tp:taxon-name><tp:taxon-name-part taxon-name-part-type="genus" reg="Graphipterus"/><tp:taxon-name-part taxon-name-part-type="species" reg="reymondi">reymondi</tp:taxon-name-part></tp:taxon-name>) (♂ae). <abbrev xmlns:xlink="http://www.w3.org/1999/xlink" content-type="institution" xlink:title="Natural Museum of Denmark, Zoological Museum, Copenhagen, Denmark" id="ABBRID0EZNCK" xlink:type="simple">ZMUC</abbrev> Algerie, Beni Abbes, 11.3.1984, Tilg. 4-12.1948, Tentens-Nielsen [<italic><tp:taxon-name><tp:taxon-name-part taxon-name-part-type="genus" reg="Graphipterus">G.</tp:taxon-name-part> <tp:taxon-name-part taxon-name-part-type="species" reg="serrator">serrator</tp:taxon-name-part></tp:taxon-name></italic> <tp:taxon-name><tp:taxon-name-part taxon-name-part-type="genus" reg="Graphipterus"/><tp:taxon-name-part taxon-name-part-type="species" reg="valdani">valdani</tp:taxon-name-part></tp:taxon-name> Guer. P. Basilewsky 1985] ♂. <named-content xmlns:xlink="http://www.w3.org/1999/xlink" content-type="dwc:institutional_code" xlink:type="simple">NMP</named-content>: Algeria, Igli, <!--PageBreak-->12.IV. 1988, Igt. Kepler, 11/1988. Ex call. M. Dvorak, National Museum, Prague, Czech Republlic. MRAC: Aoulel el Arab Tidicelt Sahara Cen., J. Mateu (♂); Pozo zug (R.O.) Sa’hara espanol, J. Mateu (2♂); Oasis de la-Salah Tidikelt Sahara Cen, J. Mateu (3♂).</p></tp:treatment-sec><tp:treatment-sec sec-type="diagnosis" id="SECID0EZOCK"><title>Diagnosis.</title><p>Large species with 16 white rounded to elongated spots on elytra, anterior and posterior pair of spots larger than others; six marginal extensions, extension <!--PageBreak--><!--PageBreak--><!--PageBreak-->I triangular, extension I and II elongated. Elytra widest at interior rear third, drop-like shape. Median lobe of aedeagus with slightly bent tip.</p></tp:treatment-sec><tp:treatment-sec sec-type="comparisons" id="SECID0EDPCK"><title>Comparisons.</title><p>
              <italic><tp:taxon-name><tp:taxon-name-part taxon-name-part-type="genus" reg="Graphipterus">Graphipterus</tp:taxon-name-part> <tp:taxon-name-part taxon-name-part-type="species" reg="stagonopsis">stagonopsis</tp:taxon-name-part></tp:taxon-name></italic> sp. n. resembles <italic><tp:taxon-name><tp:taxon-name-part taxon-name-part-type="genus" reg="Graphipterus">G.</tp:taxon-name-part> <tp:taxon-name-part taxon-name-part-type="species" reg="reymondi">reymondi</tp:taxon-name-part></tp:taxon-name></italic> from which it differs mainly by the following characters: G. <italic><tp:taxon-name><tp:taxon-name-part taxon-name-part-type="genus" reg="Graphipterus"/><tp:taxon-name-part taxon-name-part-type="species" reg="stagonopsis">stagonopsis</tp:taxon-name-part></tp:taxon-name></italic> sp. n.: mentum with two teeth; eight spots on elytra; scales of elytral disc brown; claws of hind legs and metatibial secondary spur dark . <italic><tp:taxon-name><tp:taxon-name-part taxon-name-part-type="genus" reg="Graphipterus">G.</tp:taxon-name-part> <tp:taxon-name-part taxon-name-part-type="species" reg="reymondi">reymondi</tp:taxon-name-part></tp:taxon-name></italic>: mentum with three teeth; 10–12 spots on elytra; scales of elytral disc black; claws of hind legs and metatibial secondary spur brown .</p></tp:treatment-sec><tp:treatment-sec sec-type="description" id="SECID0EUQCK"><title>Description.</title><p>
              <abbrev xmlns:xlink="http://www.w3.org/1999/xlink" xlink:title="Body length" id="ABBRID0E1QCK" xlink:type="simple">BL</abbrev> male: 17.2–20.1 mm, average 18.8 ± 1 mm; <abbrev xmlns:xlink="http://www.w3.org/1999/xlink" xlink:title="Body length" id="ABBRID0E5QCK" xlink:type="simple">BL</abbrev> female: 18.4–19.8 mm, average 18.9 ± 0.6 mm.</p><p>
              <italic>Head</italic> slender; <abbrev xmlns:xlink="http://www.w3.org/1999/xlink" xlink:title="Head/pronotum width" id="ABBRID0EGRCK" xlink:type="simple">HW/PW</abbrev>: 0.7; <abbrev xmlns:xlink="http://www.w3.org/1999/xlink" xlink:title="Eye length" id="ABBRID0EKRCK" xlink:type="simple">EYL</abbrev> 1.1–1.7 mm; <abbrev xmlns:xlink="http://www.w3.org/1999/xlink" xlink:title="Eye length" id="ABBRID0EORCK" xlink:type="simple">EYL</abbrev>/<abbrev xmlns:xlink="http://www.w3.org/1999/xlink" xlink:title="Elytra length" id="ABBRID0ESRCK" xlink:type="simple">EL</abbrev>: 0.16. Mentum with two teeth (Fig. <xref ref-type="fig" rid="F3">3b</xref>). Frontal ridge slightly developed. Male, apical white frons stripes wider than exposed frons (Fig. <xref ref-type="fig" rid="F4">4b</xref>).</p><p>
              <italic>Pronotum</italic> strongly cordiform; <abbrev xmlns:xlink="http://www.w3.org/1999/xlink" xlink:title="Pronotum length/width" id="ABBRID0ECSCK" xlink:type="simple">PL/PW</abbrev>: 0.66. <abbrev xmlns:xlink="http://www.w3.org/1999/xlink" xlink:title="Basal pronotum width" id="ABBRID0EGSCK" xlink:type="simple">BPW</abbrev>/<abbrev xmlns:xlink="http://www.w3.org/1999/xlink" xlink:title="Maximum pronotum width" id="ABBRID0EKSCK" xlink:type="simple">PW</abbrev>: 0.64; posteromedially concave and without white margin; white lateral margin as wide as antennomere I long.</p><p>
              <italic>Elytra</italic> droplet-like, humeri strongly narrowed; <abbrev xmlns:xlink="http://www.w3.org/1999/xlink" xlink:title="Elytra length" id="ABBRID0ESSCK" xlink:type="simple">EL</abbrev>: 9.1–11.1 mm, average 8.4 mm; <abbrev xmlns:xlink="http://www.w3.org/1999/xlink" xlink:title="Maximum elytra width" id="ABBRID0EWSCK" xlink:type="simple">EW</abbrev>: 7.5–9.0 mm, average 8.4 mm; <abbrev xmlns:xlink="http://www.w3.org/1999/xlink" xlink:title="Elytra length/width" id="ABBRID0E1SCK" xlink:type="simple">EL/EW</abbrev>: 1.1–1.5. Lateral cross section convex. <!--PageBreak-->Dense black scales, disc not visible between them (Fig. <xref ref-type="fig" rid="F6">6a</xref>). White lateral margin nearly as half wide as antennomere I long and with six extensions; extension I triangular with rounded angels, as wide as lateral margin, posteriorly oriented; extension II small, often constricted at base, as wide as lateral margin; extension III large, elongated, posteriorly oriented. White posterior margin becomes narrower towards suture; gap at suture wider than lateral margin. Disc usually with 16 spots; anterior pair of spots elongate, as wide as extension I; posterior pair of spots rounded and larger than other ones; six spots forming arch pattern anterior and lateral to posterior rounded larger spots. Apical sinuation slightly developed to straight, apex not protuberant, broadly rounded, especially on the median side (Fig. <xref ref-type="fig" rid="F7">7c</xref>). Suture inconspicuous.</p><p>
              <italic>Legs</italic> long; <abbrev xmlns:xlink="http://www.w3.org/1999/xlink" xlink:title="Metatibia length" id="ABBRID0EMTCK" xlink:type="simple">MTIL</abbrev>: 6.0–7.0 mm, average 6.5 mm; El/<abbrev xmlns:xlink="http://www.w3.org/1999/xlink" xlink:title="Metatibia length" id="ABBRID0EQTCK" xlink:type="simple">MTIL</abbrev>: 1.6. Metatibial secondary spur black. <abbrev xmlns:xlink="http://www.w3.org/1999/xlink" xlink:title="Metatarsus length" id="ABBRID0EUTCK" xlink:type="simple">MTAL</abbrev>: 4.7–5.3 mm, average 4.9 mm; <abbrev xmlns:xlink="http://www.w3.org/1999/xlink" xlink:title="Metatarsus length" id="ABBRID0EYTCK" xlink:type="simple">MTAL</abbrev>/<abbrev xmlns:xlink="http://www.w3.org/1999/xlink" xlink:title="Metatibia length" id="ABBRID0E3TCK" xlink:type="simple">MTIL</abbrev>: 0.8. Claws of hind legs black at base.</p><p>Median lobe of <italic>aedeagus</italic> with bent tip (Fig. <xref ref-type="fig" rid="F9">9o</xref>).</p></tp:treatment-sec><tp:treatment-sec sec-type="etymology" id="SECID0EIUCK"><title>Etymology.</title><p>The name is derived from ancient Greek (<italic>σταγών</italic>, <italic>óψις</italic>) and means ”drop-like” which refers to the shape of the elytra.</p><!--PageBreak--></tp:treatment-sec><tp:treatment-sec sec-type="habitat" id="SECID0ETUCK"><title>Habitat.</title><p>Unknown.</p></tp:treatment-sec><tp:treatment-sec sec-type="Co-occurring species" id="SECID0EYUCK"><title>Co-occurring species.</title><p>
              <italic><tp:taxon-name><tp:taxon-name-part taxon-name-part-type="genus" reg="Graphipterus">Graphipterus</tp:taxon-name-part> <tp:taxon-name-part taxon-name-part-type="species" reg="stagonopsis">stagonopsis</tp:taxon-name-part></tp:taxon-name></italic> lives in sympatry with <italic><tp:taxon-name><tp:taxon-name-part taxon-name-part-type="genus" reg="Graphipterus">G.</tp:taxon-name-part> <tp:taxon-name-part taxon-name-part-type="species" reg="luctuosus">luctuosus</tp:taxon-name-part></tp:taxon-name>, <tp:taxon-name><tp:taxon-name-part taxon-name-part-type="genus" reg="Graphipterus">G.</tp:taxon-name-part> <tp:taxon-name-part taxon-name-part-type="species" reg="peletieri">peletieri</tp:taxon-name-part></tp:taxon-name></italic>, and <italic><tp:taxon-name><tp:taxon-name-part taxon-name-part-type="genus" reg="Graphipterus">G.</tp:taxon-name-part> <tp:taxon-name-part taxon-name-part-type="species" reg="valdanii">valdanii</tp:taxon-name-part></tp:taxon-name></italic> in Ghardaia, Algeria.</p></tp:treatment-sec><tp:treatment-sec sec-type="distribution" id="SECID0EJWCK"><title>Distribution.</title><p>Central and west Algeria (Fig. <xref ref-type="fig" rid="F18">18</xref>).</p></tp:treatment-sec><tp:treatment-sec sec-type="Conservation" id="SECID0ETWCK"><title>Conservation.</title><p>Unknown.</p></tp:treatment-sec><tp:treatment-sec><!--Section generated to contain objects referenced in tp:taxon-treatment.--><fig id="F18" position="float" orientation="portrait"><label>Figure 18.</label><caption><p>Distributional records of <italic><tp:taxon-name><tp:taxon-name-part taxon-name-part-type="genus" reg="Graphipterus">G.</tp:taxon-name-part> <tp:taxon-name-part taxon-name-part-type="species" reg="heydeni">heydeni</tp:taxon-name-part></tp:taxon-name></italic>, <italic><tp:taxon-name><tp:taxon-name-part taxon-name-part-type="genus" reg="Graphipterus">G.</tp:taxon-name-part> <tp:taxon-name-part taxon-name-part-type="species" reg="piniamitaii">piniamitaii</tp:taxon-name-part></tp:taxon-name></italic> sp. n., <italic><tp:taxon-name><tp:taxon-name-part taxon-name-part-type="genus" reg="Graphipterus">G.</tp:taxon-name-part> <tp:taxon-name-part taxon-name-part-type="species" reg="rotundatus">rotundatus</tp:taxon-name-part></tp:taxon-name></italic>, and <italic><tp:taxon-name><tp:taxon-name-part taxon-name-part-type="genus" reg="Graphipterus">G.</tp:taxon-name-part> <tp:taxon-name-part taxon-name-part-type="species" reg="stagonopsis">stagonopsis</tp:taxon-name-part></tp:taxon-name></italic>, sp. n.</p></caption><graphic xmlns:xlink="http://www.w3.org/1999/xlink" xlink:href="zookeys-753-023-g018.jpg" position="float" orientation="portrait" xlink:type="simple" id="oo_199529.jpg"/></fig><fig id="F27" position="float" orientation="portrait"><label>Figure 27.</label><caption><p>Dorsal habitus of <italic><tp:taxon-name><tp:taxon-name-part taxon-name-part-type="genus" reg="Graphipterus">Graphipterus</tp:taxon-name-part></tp:taxon-name></italic>: <bold>a</bold> <italic><tp:taxon-name><tp:taxon-name-part taxon-name-part-type="genus" reg="Graphipterus">G.</tp:taxon-name-part> <tp:taxon-name-part taxon-name-part-type="species" reg="sharonae">sharonae</tp:taxon-name-part></tp:taxon-name></italic> sp. n. <bold>b</bold> <italic><tp:taxon-name><tp:taxon-name-part taxon-name-part-type="genus" reg="Graphipterus">G.</tp:taxon-name-part> <tp:taxon-name-part taxon-name-part-type="species" reg="stagonopsis">stagonopsis</tp:taxon-name-part></tp:taxon-name></italic> sp. n.</p></caption><graphic xmlns:xlink="http://www.w3.org/1999/xlink" xlink:href="zookeys-753-023-g027.jpg" position="float" orientation="portrait" xlink:type="simple" id="oo_199538.jpg"/></fig><fig id="F3" position="float" orientation="portrait"><label>Figure 3.</label><caption><p>Mentum morphs of the <italic><tp:taxon-name><tp:taxon-name-part taxon-name-part-type="genus" reg="Graphipterus">Graphipterus</tp:taxon-name-part> <tp:taxon-name-part taxon-name-part-type="species" reg="serrator">serrator</tp:taxon-name-part></tp:taxon-name></italic> group: <bold>a</bold> No teeth (<italic><tp:taxon-name><tp:taxon-name-part taxon-name-part-type="genus" reg="Graphipterus">G.</tp:taxon-name-part> <tp:taxon-name-part taxon-name-part-type="species" reg="barthelemyi">barthelemyi</tp:taxon-name-part></tp:taxon-name></italic>) <bold>b</bold> Two teeth with concavity between them (<italic><tp:taxon-name><tp:taxon-name-part taxon-name-part-type="genus" reg="Graphipterus">G.</tp:taxon-name-part> <tp:taxon-name-part taxon-name-part-type="species" reg="heydeni">heydeni</tp:taxon-name-part></tp:taxon-name></italic>) <bold>c</bold> Two teeth as margin between them slightly convex in middle. (<italic><tp:taxon-name><tp:taxon-name-part taxon-name-part-type="genus" reg="Graphipterus">G.</tp:taxon-name-part> <tp:taxon-name-part taxon-name-part-type="species" reg="valdanii">valdanii</tp:taxon-name-part></tp:taxon-name></italic>) <bold>d</bold> Three teeth (<italic><tp:taxon-name><tp:taxon-name-part taxon-name-part-type="genus" reg="Graphipterus">G.</tp:taxon-name-part> <tp:taxon-name-part taxon-name-part-type="species" reg="peletieri">peletieri</tp:taxon-name-part></tp:taxon-name></italic>) <bold>e</bold> Two pronounced teeth (<italic><tp:taxon-name><tp:taxon-name-part taxon-name-part-type="genus" reg="Graphipterus">G.</tp:taxon-name-part> <tp:taxon-name-part taxon-name-part-type="species" reg="minutus">minutus</tp:taxon-name-part> <tp:taxon-name-part taxon-name-part-type="subspecies" reg="minutus">minutus</tp:taxon-name-part></tp:taxon-name></italic>) <bold>f</bold> Three teeth, mid tooth very shallow (<italic><tp:taxon-name><tp:taxon-name-part taxon-name-part-type="genus" reg="Graphipterus">G.</tp:taxon-name-part> <tp:taxon-name-part taxon-name-part-type="species" reg="serrator">serrator</tp:taxon-name-part></tp:taxon-name></italic>).</p></caption><graphic xmlns:xlink="http://www.w3.org/1999/xlink" xlink:href="zookeys-753-023-g003.jpg" position="float" orientation="portrait" xlink:type="simple" id="oo_199514.jpg"/></fig><fig id="F4" position="float" orientation="portrait"><label>Figure 4.</label><caption><p>Frontal white stripes of white scales in both sexes: <bold>a</bold> Male: apical white frons stripes wider than exposed frons (<italic><tp:taxon-name><tp:taxon-name-part taxon-name-part-type="genus" reg="Graphipterus">G.</tp:taxon-name-part> <tp:taxon-name-part taxon-name-part-type="species" reg="multiguttatus">multiguttatus</tp:taxon-name-part></tp:taxon-name></italic>) <bold>b</bold> Male: apical white frons stripes slender than exposed frons (<italic><tp:taxon-name><tp:taxon-name-part taxon-name-part-type="genus" reg="Graphipterus">G.</tp:taxon-name-part> <tp:taxon-name-part taxon-name-part-type="species" reg="serrator">serrator</tp:taxon-name-part></tp:taxon-name></italic>) <bold>c</bold> Female: sparse stripes of scales (<italic><tp:taxon-name><tp:taxon-name-part taxon-name-part-type="genus" reg="Graphipterus">G.</tp:taxon-name-part> <tp:taxon-name-part taxon-name-part-type="species" reg="serrator">serrator</tp:taxon-name-part></tp:taxon-name></italic>).</p></caption><graphic xmlns:xlink="http://www.w3.org/1999/xlink" xlink:href="zookeys-753-023-g004.jpg" position="float" orientation="portrait" xlink:type="simple" id="oo_199515.jpg"/></fig><fig id="F6" position="float" orientation="portrait"><label>Figure 6.</label><caption><p>Elytral scale coloration: <bold>a</bold> Black dense scales (<italic><tp:taxon-name><tp:taxon-name-part taxon-name-part-type="genus" reg="Graphipterus">G.</tp:taxon-name-part> <tp:taxon-name-part taxon-name-part-type="species" reg="serrator">serrator</tp:taxon-name-part></tp:taxon-name></italic>) <bold>b</bold> Dark brown sparse scales (<italic><tp:taxon-name><tp:taxon-name-part taxon-name-part-type="genus" reg="Graphipterus">G.</tp:taxon-name-part> <tp:taxon-name-part taxon-name-part-type="species" reg="reymondi">reymondi</tp:taxon-name-part></tp:taxon-name></italic>) <bold>c</bold> White slushy scales (<italic><tp:taxon-name><tp:taxon-name-part taxon-name-part-type="genus" reg="Graphipterus">G.</tp:taxon-name-part> <tp:taxon-name-part taxon-name-part-type="species" reg="barthelemyi">barthelemyi</tp:taxon-name-part></tp:taxon-name></italic>).</p></caption><graphic xmlns:xlink="http://www.w3.org/1999/xlink" xlink:href="zookeys-753-023-g006.jpg" position="float" orientation="portrait" xlink:type="simple" id="oo_199517.jpg"/></fig><fig id="F7" position="float" orientation="portrait"><label>Figures 7.</label><caption><p>Apical section and apices of elytra: <bold>a</bold> Apical sinuation strongly developed, apex protruded, almost rectangular, only slightly rounded at most distant tip (<italic><tp:taxon-name><tp:taxon-name-part taxon-name-part-type="genus" reg="Graphipterus">G.</tp:taxon-name-part> <tp:taxon-name-part taxon-name-part-type="species" reg="rotundatus">rotundatus</tp:taxon-name-part></tp:taxon-name></italic>) <bold>b</bold> Apical sinuation developed, apex slightly protruded, strongly rounded (<italic><tp:taxon-name><tp:taxon-name-part taxon-name-part-type="genus" reg="Graphipterus">G.</tp:taxon-name-part> <tp:taxon-name-part taxon-name-part-type="species" reg="luctuosus">luctuosus</tp:taxon-name-part></tp:taxon-name></italic>) <bold>c</bold> Apical sinuation slightly developed to straight, apex not protruberant, broadly rounded, especially on the median side (<italic><tp:taxon-name><tp:taxon-name-part taxon-name-part-type="genus" reg="Graphipterus">G.</tp:taxon-name-part> <tp:taxon-name-part taxon-name-part-type="species" reg="multiguttatus">multiguttatus</tp:taxon-name-part></tp:taxon-name></italic>) <bold>d</bold> Apical sinuation and apex almost indistinct (<italic><tp:taxon-name><tp:taxon-name-part taxon-name-part-type="genus" reg="Graphipterus">G.</tp:taxon-name-part> <tp:taxon-name-part taxon-name-part-type="species" reg="minutus">minutus</tp:taxon-name-part> <tp:taxon-name-part taxon-name-part-type="subspecies" reg="goryi">goryi</tp:taxon-name-part></tp:taxon-name></italic>).</p></caption><graphic xmlns:xlink="http://www.w3.org/1999/xlink" xlink:href="zookeys-753-023-g007.jpg" position="float" orientation="portrait" xlink:type="simple" id="oo_199518.jpg"/></fig><fig id="F9" position="float" orientation="portrait"><label>Figure 9.</label><caption><p>Median lobes of aedeagus: <bold>a</bold> <italic><tp:taxon-name><tp:taxon-name-part taxon-name-part-type="genus" reg="Graphipterus">G.</tp:taxon-name-part> <tp:taxon-name-part taxon-name-part-type="species" reg="barthelemyi">barthelemyi</tp:taxon-name-part></tp:taxon-name></italic> <bold>b</bold> <italic><tp:taxon-name><tp:taxon-name-part taxon-name-part-type="genus" reg="Graphipterus">G.</tp:taxon-name-part> <tp:taxon-name-part taxon-name-part-type="species" reg="heydeni">heydeni</tp:taxon-name-part></tp:taxon-name></italic> <bold>c</bold> <italic><tp:taxon-name><tp:taxon-name-part taxon-name-part-type="genus" reg="Graphipterus">G.</tp:taxon-name-part> <tp:taxon-name-part taxon-name-part-type="species" reg="luctuosus">luctuosus</tp:taxon-name-part></tp:taxon-name></italic> <bold>d</bold> <italic><tp:taxon-name><tp:taxon-name-part taxon-name-part-type="genus" reg="Graphipterus">G.</tp:taxon-name-part> <tp:taxon-name-part taxon-name-part-type="species" reg="magnus">magnus</tp:taxon-name-part></tp:taxon-name></italic> sp. n. <bold>e</bold> <italic><tp:taxon-name><tp:taxon-name-part taxon-name-part-type="genus" reg="Graphipterus">G.</tp:taxon-name-part> <tp:taxon-name-part taxon-name-part-type="species" reg="mauretensis">mauretensis</tp:taxon-name-part></tp:taxon-name></italic> sp. n. <bold>f</bold> <italic><tp:taxon-name><tp:taxon-name-part taxon-name-part-type="genus" reg="Graphipterus">G.</tp:taxon-name-part> <tp:taxon-name-part taxon-name-part-type="species" reg="minutus">minutus</tp:taxon-name-part> <tp:taxon-name-part taxon-name-part-type="subspecies" reg="minutus">minutus</tp:taxon-name-part></tp:taxon-name></italic> <bold>g</bold> <italic><tp:taxon-name><tp:taxon-name-part taxon-name-part-type="genus" reg="Graphipterus">G.</tp:taxon-name-part> <tp:taxon-name-part taxon-name-part-type="species" reg="minutus">minutus</tp:taxon-name-part> <tp:taxon-name-part taxon-name-part-type="subspecies" reg="goryi">goryi</tp:taxon-name-part></tp:taxon-name></italic> <bold>h</bold> <italic><tp:taxon-name><tp:taxon-name-part taxon-name-part-type="genus" reg="Graphipterus">G.</tp:taxon-name-part> <tp:taxon-name-part taxon-name-part-type="species" reg="multiguttatus">multiguttatus</tp:taxon-name-part></tp:taxon-name></italic> <bold>i</bold> <italic><tp:taxon-name><tp:taxon-name-part taxon-name-part-type="genus" reg="Graphipterus">G.</tp:taxon-name-part> <tp:taxon-name-part taxon-name-part-type="species" reg="peletieri">peletieri</tp:taxon-name-part></tp:taxon-name></italic> <bold>j</bold> <italic><tp:taxon-name><tp:taxon-name-part taxon-name-part-type="genus" reg="Graphipterus">G.</tp:taxon-name-part> <tp:taxon-name-part taxon-name-part-type="species" reg="piniamitaii">piniamitaii</tp:taxon-name-part></tp:taxon-name></italic> sp. n. <bold>k</bold> <italic><tp:taxon-name><tp:taxon-name-part taxon-name-part-type="genus" reg="Graphipterus">G.</tp:taxon-name-part> <tp:taxon-name-part taxon-name-part-type="species" reg="reymondi">reymondi</tp:taxon-name-part></tp:taxon-name></italic> <bold>l</bold> <italic><tp:taxon-name><tp:taxon-name-part taxon-name-part-type="genus" reg="Graphipterus">G.</tp:taxon-name-part> <tp:taxon-name-part taxon-name-part-type="species" reg="rotundatus">rotundatus</tp:taxon-name-part></tp:taxon-name></italic> <bold>m</bold> <italic><tp:taxon-name><tp:taxon-name-part taxon-name-part-type="genus" reg="Graphipterus">G.</tp:taxon-name-part> <tp:taxon-name-part taxon-name-part-type="species" reg="serrator">serrator</tp:taxon-name-part></tp:taxon-name></italic> <bold>n</bold> <italic><tp:taxon-name><tp:taxon-name-part taxon-name-part-type="genus" reg="Graphipterus">G.</tp:taxon-name-part> <tp:taxon-name-part taxon-name-part-type="species" reg="sharonae">sharonae</tp:taxon-name-part></tp:taxon-name></italic> sp. n., <bold>o</bold> <italic><tp:taxon-name><tp:taxon-name-part taxon-name-part-type="genus" reg="Graphipterus">G.</tp:taxon-name-part> <tp:taxon-name-part taxon-name-part-type="species" reg="stagonopsis">stagonopsis</tp:taxon-name-part></tp:taxon-name></italic> sp. n. <bold>p</bold> <italic><tp:taxon-name><tp:taxon-name-part taxon-name-part-type="genus" reg="Graphipterus">G.</tp:taxon-name-part> <tp:taxon-name-part taxon-name-part-type="species" reg="valdanii">valdanii</tp:taxon-name-part></tp:taxon-name></italic>.</p></caption><graphic xmlns:xlink="http://www.w3.org/1999/xlink" xlink:href="zookeys-753-023-g009.jpg" position="float" orientation="portrait" xlink:type="simple" id="oo_199520.jpg"/></fig></tp:treatment-sec></tp:taxon-treatment>
