# Supplementary material for: Taxonomic revision of the Graphipterus serrator (Forskål) group (Coleoptera, Carabidae): an increase from five to 15 valid species
Source: Zookeys. 2018 Apr 26;(753):23–82. doi: 10.3897/zookeys.753.22366 (PMC5934354; doi:10.3897/zookeys.753.22366)
Supplement: Supplementary material 1 — Material examined [file zookeys-753-023-s001.xlsx]

## Sheet: rotundatus
Country	Species	Locality written on label	Locality, recent name	Collecting Date	Collector	Male	Female	(ae)	Collection	sub-Collection	collection box no
Algeria	rotundatus	Algear				1			ZMUC	Copenhagen
Algeria	rotundatus	Algeria Biskra				1			BMNH		1010
Algeria	rotundatus	Biskra					1		ZMUC	Copenhagen
Algeria	rotundatus	Biskra					1		DEI
Algeria	rotundatus	Biskra				10	4		NHMP	Negre
Algeria	rotundatus	Biskra					1		NMP
Algeria	rotundatus	Biskra				1			CAMMZ
Algeria	rotundatus	Biskra		1890		1			NHMP	General	20
Algeria	rotundatus	Bou Saada				1			NHMP	Negre	2
Algeria	rotundatus	El Golea		4.1929		5	4		ZMUC	Copenhagen
Algeria	rotundatus	Kreider	El Kheider	29.4.1972		1			NMP
Algeria	rotundatus	Kreider Algerie	El Kheider				1		NHMP	Negre	5
Algeria	rotundatus	Kreider Algerie	El Kheider			1			NHMP	Negre	5
Algeria	rotundatus	Laghouat					1		BMNH		1010
Algeria	rotundatus	Ouargala Touggourt		10.3.1968			1		NMP
Algeria	rotundatus	Ouargla a' Ghardaia		4.1929		1			NHMP	Negre	7
Algeria	rotundatus	Ouargla El Colea Ghardaia				1	2		NHMP	General	16
Algeria	rotundatus	Ouargla Krauss Sahara		6.4.1893		1			NHMP	General	16
Algeria	rotundatus	Ouargla Krauss Sahara		6.4.1893		2	2		NBC
Algeria	rotundatus	Oumache							ZMUC	Copenhagen
Algeria	rotundatus	Sidi Yaya Pres Biskra		1900		3	3		NHMP	General	16
Algeria	rotundatus	Touggourt C.				1			NHMP	General	16
Algeria	rotundatus							(ae)	NBC
Algeria	rotundatus	El-Kreider	El Kheider	1896	Dr A. Chobaut	1			NHMP	General	22
Algeria	rotundatus	Ben Nasseur		25.2.1975	J. Simoueta	1			AVTC
Algeria	rotundatus	Ghardaia		1897	A. Chobaut	1		(ae)	NHMP	General	16
Algeria	rotundatus	Toggourt		1957	Allu.	1			ZMUC	Copenhagen
Algeria	rotundatus	Biskra w.			B.H.J. Veth	1		(ae)	NBC
Algeria	rotundatus	Biskra		5.1898	Dr. A. Chobaut		1		NHMP	General	20
Algeria	rotundatus	Touggourt		4.1898	Dr. A. Chobaut		2		NHMP	General	16
Algeria	rotundatus	Touggourt Algerie			Dr. A. Chobaut	1			NHMP	General	16
Algeria	rotundatus	El Faish		1897	Duveyrier	1			NHMP	General	16
Algeria	rotundatus	Biskra South Algeria			E.R	3	2		BMNH		1010
Algeria	rotundatus	Biskra		1972	F. Hieke	1		(ae)	ZMHB	Berlin
Algeria	rotundatus	Debila (Sahara) Souff	Debila	4.1923	G. Babaoult	1	4		NHMP	General	16
Algeria	rotundatus	D'el Oued Sahara	El Oued		G. Babaoult		2		NHMP	General	16
Algeria	rotundatus	Biskra Algier			G. Boidylla	5	4		NMP
Algeria	rotundatus	Biskra			H. E. Andrewes	1			BMNH		1010
Algeria	rotundatus	Arefidji north of Ouragla		6.3.1912	Harters & Hilg				BMNH
Algeria	rotundatus	sud Algiren			J. Jacouet	2	1		NMP
Algeria	rotundatus	Algeria Biskra		4.1884	J. Merkl	2			BMNH		1010
Algeria	rotundatus	Biskra Algerie		5.1884	J. Merkl	2	2	(ae)	NHMP	General	16
Algeria	rotundatus	Algeria Beni Ounif		6.3.1943	K. M. Guichard		1		BMNH		1010
Algeria	rotundatus	Djama Algeria		21.2.1920	K.J	3	7		BMNH		1010
Algeria	rotundatus	Djama So. Algeria		23.2.1920	K.J		3		BMNH		1010
Algeria	rotundatus	Toggourt		2.3.1920	K.J & N.C.R	1			BMNH		1010
Algeria	rotundatus	Djama Algeria		21.2.1920	K.J. & N.C.R.				BMNH
Algeria	rotundatus	Beni Ounif		6.3.1943	K.M. Guichard	2			BMNH		1010
Algeria	rotundatus	Algeria			Kraatz	1			DEI
Algeria	rotundatus	Biskra		5.1885	L. Bleuse	1	1		NMP
Algeria	rotundatus	Djama Algirie	Djamaa	1924	L. Chopard	1			NHMP	General	16
Algeria	rotundatus	Djama Algirie	Djamaa	1924	L. Chopard		2		NHMP	General	16
Algeria	rotundatus	Baniou			L. Vibret	5	1		NHMP	General	21
Algeria	rotundatus	Biskra N. Afr		25.2.94		1			BMNH		1010
Algeria	rotundatus	Laghoult		4.1893	P. lesne	1	1		NHMP	General	22
Algeria	rotundatus	Oumache			R.J	1			NHMP	General	16
Algeria	rotundatus	Biskra		1890	S. AV	1			NHMP	General	20
Algeria	rotundatus	Ghardaia env. Algeria		5.1967	Smerak	1	1		NMP
Algeria	rotundatus	Tassili Algiria		5.1968	Smerak	1	1		NMP
Algeria	rotundatus	Tuggurih Algerie			Theibault	2		(ae)	NHMP	General	17
Algeria	rotundatus	Touggourt		5.1898	L. Vareilles	4	8	2(ae)	NHMP	Negre	[4]
Algeria	rotundatus	Algeria Biskra		1907	W. J. H. King	1	6		BMNH		1010
Algeria	rotundatus	Biskra		1898	W. Lieberman Arnstadt		1		DEI
Algeria	rotundatus	Biskra South Algeria			W. R. & E. H.	2	1		BMNH		1010
Algeria	rotundatus	Biskra South Algeria			W.R & E.H.	2	1		ZMHB	Berlin
Algeria	rotundatus	Hammam es Shalahin Algeria		1904	Waladingham		2		BMNH		1010
Algeria	rotundatus	Algerie			Wartmann	1		(ae)	NBC
Algeria	rotundatus	Ouargla Sud Algerien		1880	Weisgerlier		1		NHMP	General	16
Algeria	rotundatus	Algerian Biskra		11.1933	Wholb	2			BMNH		1010
Algeria	rotundatus	Algerien El Golea		4.5.30	Wholb		2		BMNH
Algeria	rotundatus	Ghardaia		4.5.1930	Wohlb		1		BMNH
Algeria	rotundatus	Toggourt		4.5.1930	Wohlb	2			BMNH
Algeria	rotundatus	Biskra			B.H.J Veth	1	2		NBC
Algeria	rotundatus	Biskra		5.1884		1			NHMP	General	16
Libya	rotundatus	Taworgha		21.10.1983	I. Roggeman	1			AVTC
Libya	rotundatus	Taworgha		25.12.1982	I. Roggeman		1		AVTC
Egypt	rotundatus	Bir Hamam El	Bir-Hamamat		Eherenberg	1	1		ZMHB	Berlin
Tunis	rotundatus	seldja	Seldja Gorge	2.1889	Alluaud				ZMUC	Copenhagen
Tunisia	rotundatus	Bir Soltane					1		NHMP	General	17
Tunisia	rotundatus	Gabes Tunisie		1889		1			NHMP	General	19
Tunisia	rotundatus	Gafsa		5.1885		1			NHMP	General	16
Tunisia	rotundatus	Kebilli				1			RMRAC
Tunisia	rotundatus	Oasis Zarcine				2			RMRAC
Tunisia	rotundatus	Tamerza		7.4.1936		3			NHMP	General	20
Tunisia	rotundatus	Tunisie [uc]		10.4.1928		1			RMRAC
Tunisia	rotundatus			29.3.		1			RMRAC
Tunisia	rotundatus	Gafsa Aprile Tunisie	Gafsa	April	Abdul Kerim		1		NHMP	General	16
Tunisia	rotundatus	Gafsa Tunisie		1889	Alluaud		1		NHMP	General	16
Tunisia	rotundatus	Gafsa Tunisie		1899	ch. Alluaud	2			NHMP	General	19
Tunisia	rotundatus	Gafsa Tunisie		1899	ch. Alluaud	1			NHMP	General	16
Tunisia	rotundatus	Gafsa (Oasis Gafsa)			B. V. Bodemeyer				ZMUC	Copenhagen
Tunisia	rotundatus	Ayn Drahim	Ain Draham		B. V. Bodemyer	1		(ae)	NMP
Tunisia	rotundatus	Nefta Tunisie		1927	C. Dumont	2			NHMP	General	16
Tunisia	rotundatus	30 Km Tozeus Gafsa		24.4.1980	C. Lacovone	1			AVTC
Tunisia	rotundatus	Mahadia			Dr Martin		1		NHMP	General	20
Tunisia	rotundatus	T sousse	Sousse		Dr Normand		1		BMNH
Tunisia	rotundatus	Tozeur Tunisie		28.3.1925	Dr. Ramboousek	1	1		NMP
Tunisia	rotundatus	Nefta Tunisie Merid.		4.1923	G. Babaoult	1			NHMP	General	16
Tunisia	rotundatus	Gafsa Tunisia			G. C.C.		3		BMNH		1010
Tunisia	rotundatus	Toseur		24.5.1993	G. Carpaneto	7			AVTC
Tunisia	rotundatus	Sfax Tunisia			G.C.C.	1			BMNH		1010
Tunisia	rotundatus	El Oued		7.4.1981	L. Erbeling	2	1			Paramann
Tunisia	rotundatus	Gafsa			L. Erbeling	1				Paramann
Tunisia	rotundatus	Djerba		3.1988	Materlik	1			ZMHB	Berlin
Tunisia	rotundatus	Tozeur		3.1948	R. Demoflys	1			DWC
Tunisia	rotundatus	Biskra, south Tunisia			W.R. & E.H.	1			BMNH		1010
Tunisia	rotundatus	Nefta Tunisie			Y.J. Veth	1		(ae)	NBC

## Sheet: barthelemyi
Country	Species	Locality written on label	Locality, recent name	Collecting Date	Collector	Male	Female	(ae)	Collection	sub-Collection	collection box no					.V.																		ind_no		s
Algeria	barthelemyi	Algeria			Stierlin		1		DEI
Algeria	barthelemyi	Algirie			H. E. Anderewes		1		BMNH		1010
Tunisia	barthelemyi	Barbary			Bowring	2			BMNH		1010
Tunisia	barthelemyi	Bizerte			Alluaud				NHMP	Negre
Tunisia	barthelemyi	Bizerte		4.1936	M. Boitel	2			ZMUC	Copenhagen
Tunisia	barthelemyi	Bizerte		5.1936	M. Boitel	1			ZMUC	Copenhagen
Tunisia	barthelemyi	Bizerte			M. Boitel	1		1	ZMUC	Copengagen
Tunisia	barthelemyi	Bizerte		5.1936	O. Leonhard	1			DEI
Tunisia	barthelemyi	Bizerte Nador	Bizerte, Nador	4.1936	Alluaud	22	6	(ac)	NHMP	General	22
Tunisia	barthelemyi	Bizerte Nador	Bizerte, Nador	21.4.1936	Alluaud	1			NHMP	General	22
Tunisia	barthelemyi	Bizerte Nador Tunisie	Bizerte, Nador	4.1935		4	2		NHMP	General	22
Tunisia	barthelemyi	Carthage Tunisei		5.1899	Alluaud		1		NHMP	General	22
Tunisia	barthelemyi	Hadjeb el Aioun	Hajeb el Ayoun	1.4.96		2			NHMP	Negre	2
Tunisia	barthelemyi	Hammamet Tunisia		3.4.1987	Korell		1		DWC
Tunisia	barthelemyi	Kairouan		1873	Abdul Kerin	1			DEI
Tunisia	barthelemyi	Kairouan		1873	L. Burgeon	1			RMRAC
Tunisia	barthelemyi	Kairouan Tunisia		11.1873	Abdul Kerim	1			NHMP	General	22
Tunisia	barthelemyi	La Goulette			Dr . Martin	9	6	2(ac)	NHMP	General	22
Tunisia	barthelemyi	nador Bizerte		20.4.1936	Alluaud	3			NHMP	General	22
Tunisia	barthelemyi	Sbeitla, Tunisia				1			BMNH		1010
Tunisia	barthelemyi	Sousse Tunisia		3.1896		1			NHMP	General	22
Tunisia	barthelemyi	Tunis			de Vauloger	1			NHMP	General	22
Tunisia	barthelemyi	Tunis			Lewis G. C. Champion	1			BMNH
Tunisia	barthelemyi	Tunis			Schultheiss		1		DEI
Tunisia	barthelemyi	Tunisia Kairouan		1873	Abdul Kerim		1		NHMP	General	22
Tunisia	barthelemyi	Tunisie Carthage		5.1889	Alluaud	2			NHMP	General	20
Tunisia	barthelemyi	Tunisie Carthage		5.1899	Alluaud	1			NHMP	Negre	7
Tunisia	barthelemyi	Tunisie Carthage		1889	Alluaud	2			NHMP	General	20
Tunisia	barthelemyi	Tunisie Sousse		3.1896			1		NHMP	General	19
	barthelemyi					1			NHMP	Chaudoir	85
	barthelemyi					1			NHMP	Negre	2
	barthelemyi					1			NHMP	Negre	7
	barthelemyi	Barbarie			H. E. Anderewes	1			BMNH		1010
	barthelemyi	Barbary					1		BMNH		1010

## Sheet: heydeni
Country	Species	Locality written on label	Locality, recent name	Collecting Date	Collector	Male	Female	(ae)	Collection	sub-Collection	collection box no
Libya	heydeni	Ain Zara Tripolitaine	Tripoli, Ain Zara	3.1889	Alluaud	8	3	(1ae)	NHMP	General	18
Libya	heydeni	Envir Tripolitaine	Tripoli	1899	Alluaud	1			ZMUC	Copenhagen
Libya	heydeni	Libya Tripolis	Tripoli	5.28	Wohlb	1			BMNH		1010
Libya	heydeni	Tarhuna					1		BMNH		1010
Libya	heydeni	Tarhuna		5.4.1952	M.J. Tink	1			BMNH		1010
Libya	heydeni	Tripola	Tripoli			1			NHMP	General	20
Libya	heydeni	Tripoli	Tripoli			2	1		DEI
Libya	heydeni	Tripoli Tunis	Tripoli			1			NHMP	Chaudoir	85
Libya	heydeni	Tripolis	Tripoli			1			ZMUC	Copengagen
Libya	heydeni	Tripolis	Tripoli			1	2		NHMP	General	18
Libya	heydeni	Tripolis	Tripoli		J.F. Fleisher		1		NMP
Libya	heydeni	Tripolis	Tripoli		S. Quedenfeldt	1	1		RMRAC
Libya	heydeni	Tripolitaine		4.1899		1			NHMP	General	19
Libya	heydeni	Tripolitaine		3.1889	Alluaud		1		NHMP	General	18
Libya	heydeni	Tripolitaine Zanzour	Janzour	4.1889	Alluaud	1			NHMP	General	18
Libya	heydeni	Tripoly	Tripoli			2			BMNH		1010
Tunisia	heydeni	Nefzaoua			Letourneux	1			NHMP	General	16
Tunisia	heydeni	Nefzaoua		1885	letourneux	1	1		NHMP	General	16
Tunisia	heydeni	Tunis			L. Salvator	1	2		NMP

## Sheet: multiguttatas
Country	Species	Locality written on label	Locality, recent name	Collecting Date	Collector	Male	Female	(ae)	Collection	sub-Collection	collection box no
Egypt	multiguttatus					1			BMNH	General
Egypt	multiguttatus				A. Letourneux	3		1(ae)	NHMP	General	15
Egypt	multiguttatus					1			NHMP	General	15
Egypt	multiguttatus					1			NHMP	Olivier
Egypt	multiguttatus				Olivier	1			NHMP	General	15
Egypt	multiguttatus								RMRAC
Egypt	multiguttatus	Sinai			Drake	1	1		CAMMZ
Egypt	multiguttatus	Marsa Matruh		21.3.1933	Dr. H. P. Priesner		1		RMRAC
Egypt	multiguttatus	Aegypt			Schaum		2		ZMHB
Egypt	multiguttatus	Aegypt			Olivier	1			ZMHB
Gaza streep	multiguttatus	Sud Palastina, Bet Ganun bei Gaza	Beit Hanun, near 'Azza		Dr. Bader Freiburg		1		NMP
Gaza streep	multiguttatus	Rafiah	Rafah	1942-03-08	Ch. Bytinski- Salz	1			TAU
Gaza streep	multiguttatus	Rafiah	Rafah, Sinai	27.3.1917	Major E. E. Austen	1			RMRAC
Israel	multiguttatus	Wadi-Halil	Nahal Ashalim mouth	1953-04-04	P. Amitai	1			TAU
Israel	multiguttatus	5 km east of Dimona		12.1992	T. Pavlicek	1	1		NMP
Israel	multiguttatus	Mishor Yamin		22.4.1968		1			KCE
Israel	multiguttatus	En Gedi (around)		30.4.1947		1			KCE
Israel	multiguttatus	Kurnub	Mamshit	1961-05-19	J. Wahrman		1		TAU
Israel	multiguttatus	Ein Husur	Ein Husub='En Hazeva?	8.4.1956			2		KCE
Israel	multiguttatus	2 km west of Ze'elim		9.12.1992	T. Pavlicek	1	1		NMP
Israel	multiguttatus	Halutza sands	Holot Haluza	1968-04-17	D. Gerling		2		TAU
Israel	multiguttatus	Sand Dunes 15 Km S of Be'er Sheva'		1969-04-15		1			TAU
Israel	multiguttatus	15 Km S. of Be'er Sheva' (sands)		1972-04-23	M. Pener & P. Amitai	1			TAU
Israel	multiguttatus	15 Km south of Be'er Sheva' (Sand Dunes)		1968-04-03	M. Pener & P. Amitai	1			TAU
Israel	multiguttatus	Be'er Sheva', 14 km S		1963-03-12	J. Wahrman		1		TAU
Israel	multiguttatus	Sedom road	Sedom, Rt. 90	1953-03-03	E. Swirski	1	1		TAU
Israel	multiguttatus	Ze'elim		1968-04-16	D. Gerling		1		TAU
Israel	multiguttatus	Ze'elim		1967-04-04	M. Pener	1			TAU
Israel	multiguttatus	Ze'elim		1967-04-09			2		TAU
Israel	multiguttatus	Ze'elim		1966-03-13	M. Pener & P. Amitai		1		TAU
Israel	multiguttatus	Ze'elim		1969-03-11	Tsabar	1			TAU
Israel	multiguttatus	Ze'elim army base		2007-03-26	I. Renan		1		TAU
Israel	multiguttatus	Bir-Rechme	Yeroham	1955-04-09	Ch. Lewinsohn & L. Fishelsohn		1		TAU
Israel	multiguttatus	Beer-Sheva, Asluj Dunes	Be'er Mash'abbim	1952-03-26	J. Wahrman		1		TAU
Israel	multiguttatus	Bir Mashash	Nahal Sekher, Rt.40, dunes	1971-03-31	B. Galil	1			TAU
Israel	multiguttatus	Mashash sand dunes	Nahal Sekher, Rt.40, dunes	1970-04-05		1			TAU
Israel	multiguttatus	Holot Mashash	Nahal Sekher, Rt.40, dunes	1971-05-20		1			TAU
Israel	multiguttatus	Bor-Meshash	Nahal Sekher, Rt.40, dunes	2007-04-04	M. Orlova		1		TAU
Israel	multiguttatus	Bor-Meshash	Nahal Sekher, Rt.40, dunes	2007-04-04	E. Kaufman	1			TAU
Israel	multiguttatus	Gvulot	Gevulot	1950-04-17	Ch. Bytinski- Salz		1		TAU
Israel	multiguttatus	Gvulot	Gevulot	1986-03-15	E. Shney-Dor		1		TAU
Israel	multiguttatus	Gvulot	Gevulot	1946-03-03	Ch. Bytinski- Salz	1			TAU
Israel	multiguttatus	Gvulot	Gevulot	1980-03-20	E. Shney-Dor		1		TAU
Israel	multiguttatus	Holot Agur		2012-05-15	I. Renan	11	2	4(ae)	TAU
Israel	multiguttatus	Holot Agur		2008-03-06	I. Renan	1			TAU
Israel	multiguttatus	Holot Haluza		2010-04-11	I. Renan		1		TAU
Israel	multiguttatus	Holot Haluza		2008-03-22	I. Renan	1		(ae)	TAU
Israel	multiguttatus	Holot Haluza		2008-03-01	I. Renan		2		TAU
Israel	multiguttatus	Holot Haluza		2010-03-10	I. Renan	2			TAU
Israel	multiguttatus	Holot Haluza		2011-04-15	I. Renan				TAU
Israel	multiguttatus	Holot Haluza		2011-03-20	I. Renan		1		TAU
Israel	multiguttatus	Holot Haluza		2011-03-15	I. Renan	2			TAU
Israel	multiguttatus	Holot Haluza		17.2.2017	I. Renan	1		(ae)	TAU
Israel	multiguttatus	Holot Haluza, Park Golda		2011-05-15	I. Renan	1	2		TAU
Israel	multiguttatus	Shivta	Horvot Shivta	1977-03-23	A. Freidberg		1		TAU
Israel	multiguttatus	Horvat Mamshit		2010-03-23	I. Renan	4	3	2(ae)	TAU
Israel	multiguttatus	Mashabei Sade	Mash'abbe Sade	1971-03-18			1		TAU
Israel	multiguttatus	Mishor Rotem		1975-03-25	Kugler J.	1			TAU
Israel	multiguttatus	Treibe	Mishor Yamin	1959-03-02	J. Wahrman		1		TAU
Israel	multiguttatus	Treibe	Mishor Yamin	1965-03-05	K. Yefenof	1			TAU
Israel	multiguttatus	Treibe	Mishor Yamin	1959-03-11	J. Wahrman	3	3		TAU
Israel	multiguttatus	Mishor Yamin		1994-03-16	R. Hoffman		1		TAU
Israel	multiguttatus	Mishor Yamin		1980-04-16	R. Korav	2			TAU
Israel	multiguttatus	Horvat Mamshit		1966-01-04	M. Pener		1		TAU
Israel	multiguttatus	Mishor Yamin		2012-04-22	I. Renan	1	2		TAU
Israel	multiguttatus	Nahal haBesor Reserve		2010-03-24	I. Renan	13	7	3(ae)	TAU
Israel	multiguttatus	Besor reaserve	Nahal haBesor Reserve	1970-03-09		1	1		TAU
Israel	multiguttatus	En HaBesor		30.3.1987	Heinz	6			DWC
Israel	multiguttatus	Nahal haBesor Reserve		1984-02-25	E. Shney-Dor		1		TAU
Israel	multiguttatus	Bitronot Ruhama, Nahal Hazav		2005-04-05	L. Friedman	1			TAU
Israel	multiguttatus	Nahal Sekher		2002-03-25	E. Erel		1		TAU
Israel	multiguttatus	Park Golda		2011-05-15	I. Renan		1		TAU
Israel	multiguttatus	Park Sayeret Shaqed, 4km S.E Ofaqim		2011-04-13	O. Rittner & M. Nykodim				TAU
Israel	multiguttatus	Revivim		1974-03-12	D. Furth		1		TAU
Israel	multiguttatus	Sede' Hallamish		2006-04-15	I. Renan	1	1		TAU
Israel	multiguttatus	Yeroham		1954-04-05	J.L. Werner	1			TAU
Israel	multiguttatus	Yeroham		1957-05-30	O. Yarkoni		1		TAU
Israel	multiguttatus	Ein-Radian	Yotvata	1958-04-13	Ch. Lewinsohn		1		TAU
Jordan	multiguttatus	Kuweira, S. Jordanien			J.Y.S. Klapperich		1		NHMP	Negre	2
Jordan	multiguttatus	Dana Reserve		18.5.1995	S. De Felici	6	2		AVTC
Jordan	multiguttatus	Dana Reserve		2.5.1995	D.P.I.T.		1		AVTC
Jordan	multiguttatus	Dana Reserve		4.5.1995	D.P.I.T.		1		AVTC
Jordan	multiguttatus	Dana Reserve		21.3.1995	A. Vigna	1			AVTC
Jordan	multiguttatus	Maan district, Al-Humayma al Jadida		26.2.2014	Th. Assmann	2	1	(ae)	TAU
Jordan	multiguttatus	Wadi el Yutm (ner Aqaba)		29.3.1987	P. Auolisio	1	1		AVTC
Israel	multiguttatus	Wadi Mashash	Nahal Sekher, Rt.40, dunes	5.3.1954			1		KCE
Israel	multiguttatus	Ramat Hovav		21.3.2010	I. Renan	1		(ae)	TAU
Israel	multiguttatus	Mamshit		31.3. 2010	I. Renan	1		(ae)	TAU

## Sheet: luctuosus
country	Species	Locality written on label	Locality, recent name	Collecting date	Collector	Male	Female	(ae)	Collection	sub-Collection	collection box no
	luctuosus	Barbaria		4.4.1990	G. Sama	1			DWC
Algeria	luctuosus			28.3.1925	Dr. Rambousek		2		NMP
Algeria	luctuosus	Aflou			V.M. Duchon		1		NMP
Algeria	luctuosus	Algeria (ac)		2.3.1966	w. Paraman	1			RMRAC
Algeria	luctuosus	Algeria Beni Ounif			G.C.C.	1			BMNH
Algeria	luctuosus	Algeria Bou Saada		1930	G. Babault	1			NHMP	General	20
Algeria	luctuosus	Algerie			G.C. Champion	1			BMNH
Algeria	luctuosus	Algir (ac)			Exp. Obenb	1			NMP
Algeria	luctuosus	Baniou		12.1933	Pezmici	1			NMP
Tunisia	luctuosus	Bir Oum Ali		1933	Wohlb		1		BMNH		1010
Tunisia	luctuosus	Bir Oum Ali		5.28	Wohlb	1			BMNH		1010
Algeria	luctuosus	Biskra		1875	R. Oberthur	1			BMNH		1010
Algeria	luctuosus	Biskra Algeria			G.C.C.		1		BMNH		1010
Algeria	luctuosus	Bou Saada			Dr. Martin		1		NHMP	General	21
Algeria	luctuosus	Bou Saada		2.1921	Dubut		1		NHMP	Peyrimhoff	65
Algeria	luctuosus	Bou Saada			EXP. Obenb		1		NMP
Algeria	luctuosus	Bou Saada			G. C. Champion	1			BMNH
Algeria	luctuosus	Bou Saada			H.J. Veth		2		NBC
Algeria	luctuosus	Bou Saada		3.97	S. Qoich	1			RMRAC
Algeria	luctuosus	Bou Saada				1		(ae)	NHMP	General	17
Algeria	luctuosus	Bou Saada Algeria			G. C.C.	1			BMNH		1010
Algeria	luctuosus	Bou Saada Algerie			V.M. Duchon	1			NMP
Algeria	luctuosus	Djeifa		1930	G. Babaoult		1		NHMP	General	20
Algeria	luctuosus	Gardhaia Algerie R.P.	Ghardaia	5.1899	Dr. A Chobaut		1		NHMP	General	20
Algeria	luctuosus	Gardhaia Algerie R.P.	Ghardaia		Dr. Martin	2			NHMP	General	21
Algeria	luctuosus	Laghouat		1930	G. Babaoult	2	1		NHMP	General	20
Algeria	luctuosus	Laghouat			Reitter				NMP
Algeria	luctuosus	Laghouat			Schultheiss		1		DEI
Algeria	luctuosus	Laghouat			S. Spatz	1			RMRAC
Algeria	luctuosus	Laghouat Algeria			Tondu		1		NHMP	General	22
Algeria	luctuosus	Laghouat Algiria		1911	J. Bourgeois	1			NHMP	General	19
Tunisia	luctuosus	Oasis Gafsa			G. C.C.	1			BMNH		1010
Algeria	luctuosus	Oran			G.C.C.	1			BMNH
Algeria	luctuosus	Ouled Rahmoun u. Ain Beida		1976	H. Dumont		1		RMRAC
Tunisia	luctuosus	Sfax			G.C.C.	1			BMNH
Algeria	luctuosus	Sud Algirie	Southern Algeria		G.C.C.	1			BMNH
Algeria	luctuosus	Tebessa Algeria			G.C. Champion	1			BMNH
Libya	luctuosus	Ain zara Tripolitaine	Tripoli, Ain Zara	29.4.2005	M. Liebscher	1			DWC
Libya	luctuosus	Ain Zara Tripolitaine	Tripoli, Ain Zara	5.5.2005	M. Liebscher		5		DWC
Libya	luctuosus	Ain Zara Tripolitaine	Tripoli, Ain Zara	1921	M. Murat	1			NHMP	Peyrimhoff	65
Libya	luctuosus	Envir de Tripoli Tripolitaine	Tripoli		O. Leonhard	1			DEI
Libya	luctuosus	Libya Tripolis	Tripoli		Dr A. Chobaut	1	1		NHMP	General	20
Libya	luctuosus	Libya Tripolis	Tripoli	5.1899	Dr. A Chobaut	1	1		NHMP	General	20
Libya	luctuosus	Libya Tripolis	Tripoli	1895	de Vauloger	1			NHMP	General	22
Libya	luctuosus	Souk el kemis 65 k sud Tripoli	Souq el Khemis, 65 m South Tripoli	5.1899	Dr A. Chobaut	1			NHMP	General	22
Libya	luctuosus	Sirte 10-20 km east		1895	de Vauloger	1			NHMP	General	22
Libya	luctuosus	Souk el kemis 65 k sud Tripoli	Souq el Khemis, 65 m South Tripoli	5.1899	Dr A. Chobaut	1			NHMP	General	20
Libya	luctuosus	Tripoli			Dr A. Chobaut	1			NHMP	General	20
Libya	luctuosus	Tripolis	Tripoli	5.1899	Dr A. Chobaut		1		NHMP	General	22
Libya	luctuosus	Tripolis	Tripoli		Pagannetii	1			NMP
Libya	luctuosus	Tripolitana (Tripolli) Gaheran	Tripoli	5.1899	Dr A. Chobaut		1		NHMP	General	22
Tunisia	luctuosus			25.3.1989	F.& M. Cassola	1			AVTC
Tunisia	luctuosus	Bou Chebka		1929		1	2		NMP
Tunisia	luctuosus	de Gabes a Gafsa	Road from Gabes to Gafsa		J. Dayrem	1			NMP
Tunisia	luctuosus	Feriana				2			NHMP	General	20
Tunisia	luctuosus	Feriana				1			NHMP	General	22
Tunisia	luctuosus	Feriana					1		DEI
Tunisia	luctuosus	Feriana					1		NHMP	Olivier
Tunisia	luctuosus	Feriana				3			NMP
Tunisia	luctuosus	Gabes		25.5.1993	G. Carpaneto	1			AVTC
Tunisia	luctuosus	Gabes (S Gabes)		25.3.1989	F.& M. Cassola	1			AVTC
Tunisia	luctuosus	Gafsa		29.4.2004	S. Carloni	1			AVTC
Tunisia	luctuosus	Gafsa			Kraatz	1	1		DEI
Tunisia	luctuosus	Gafsa Tunisia					1		BMNH		1010
Tunisia	luctuosus	Gafsa Tunisia			B. Bodemeyer	1			DWC
Tunisia	luctuosus	Gafsa Tunisia			B. V. Bodenmeyer		1		NMP
Tunisia	luctuosus	Gafsa Tunisia			B.V. Bodemyer	1			DEI
Tunisia	luctuosus	Gafsa Tunisia			P. Bedel		1		NHMP	General	19
Tunisia	luctuosus	gouv. Kasserine	Kasserine Governorate	1899			1		NHMP	Negre	7
Tunisia	luctuosus	gouv. Kasserine	Kasserine Governorate	1935			1		BMNH		1010
Tunisia	luctuosus	Hadjeb el Aioun Bir Chibika	Hajeb el Ayoun, Bir Chibika			5	3		NHMP	Colas
Tunisia	luctuosus	Kairouan		28.4.2005	M. Liebscher	1			DWC
Tunisia	luctuosus	Kairouan 2 km E Kairouan		25.3.1989	F.& M. Cassola	1			AVTC
Tunisia	luctuosus	Kairouan Tunis		2.4.1984	P. Audisio		1		AVTC
Tunisia	luctuosus	Kairouan Tunisia		3.1922	BaBULT	1			NHMP	General	22
Tunisia	luctuosus	Kasserien 15 km sud Thala	Kasserine Governorate: Thala, 15 km South	25.3.1989	F.& M. Cassola		1		AVTC
Tunisia	luctuosus	Mahedia Tunisei	Mahdia		Kraatz	2		(ae)	DEI
Tunisia	luctuosus	Meknassy		3.1973	J. Guiol		1		NHMP	Colas
Tunisia	luctuosus	Métlaoui		11.1942	F. D. Buck		1		BMNH		1010
Tunisia	luctuosus	Mezzouna Tunisie Merdionale	Mezzouna		J. Jacquet				NMP
Tunisia	luctuosus	Mezzouna Tunisie Merdionale	Mezzouna	3.1943	K. M. Guichard		1		BMNH		1010
Tunisia	luctuosus	Mittel Tunis hochplateau	Central Tunis, plateau	25.3.1989	F.& M. Cassola		1		AVTC
Tunisia	luctuosus	Monastir		25.5.1993	G. Carpaneto	1			AVTC
Tunisia	luctuosus	O. seldja	Seldja Gorge			1			NHMP	General	20
Tunisia	luctuosus	Oasis Gafsa				1			RMRAC
Tunisia	luctuosus	Oued El Hateb	Oued el Hattab	9.5.1922			1		NHMP	General	19
Tunisia	luctuosus	Oued El Hateb	Oued el Hattab	7.4.1988	Kepeler (uc)	1			NMP
Tunisia	luctuosus	Oued El Hateb	Oued el Hattab	5.1899	A. Chobaut	1			NHMP	Negre	4
Tunisia	luctuosus	Oued El Hateb	Oued el Hattab		Albert Claudon		1		NHMP	Negre
Tunisia	luctuosus	Oued El Hateb	Oued el Hattab	3.1899	Alluaud	1	1		NHMP	General	19
Tunisia	luctuosus	Redeyef		11.1942	F. D. Buck	1			BMNH		1010
Tunisia	luctuosus	Redeyeff Tunisie Merid			Kraatz			(ae)	DEI
Tunisia	luctuosus	Redeyeff Tunisie Merid		1984	L. Erbeling		1			Paramann
Tunisia	luctuosus	Sbeitla, Tunisia					2		BMNH		1010
Tunisia	luctuosus	Sbeitla, Tunisia				1			NHMP	Chaudoir	85
Tunisia	luctuosus	Sfax				1			NHMP	General	21
Tunisia	luctuosus	Sfax					1		NHMP	General	20
Tunisia	luctuosus	Sfax		3.1899	Alluaud	2			NHMP	General	19
Tunisia	luctuosus	Sfax		25.3.1989	Assola F.& M.	1			AVTC
Tunisia	luctuosus	Sfax		1.4.1984	P. Audisio	1			AVTC
Tunisia	luctuosus	Sfax		2.4.1984	P. Audisio	1	1		AVTC
Tunisia	luctuosus	Sfax			Bonvouloir		1		BMNH		1010
Tunisia	luctuosus	Sfax		3.1942	F. D. Buck		1		BMNH		1010
Tunisia	luctuosus	Sfax et environs Tunisei Merld		1973	J. Guiol		1		NHMP	Colas
Tunisia	luctuosus	Sfax (near Sfax)				1			BMNH		1010
Tunisia	luctuosus	Skira	Skhira				1		NHMP	Colas
Tunisia	luctuosus	Tamerza		24.4.1934			1		BMNH		1010
Tunisia	luctuosus	Tamerza		28.4.1927			1		NHMP	General	20
Tunisia	luctuosus	Tamerza Tunisie Merid				1			NHMP	General	17
Tunisia	luctuosus	Tamerza Tunisie Merid		2.4.1984	P. Audisio		1		AVTC
Tunisia	luctuosus	Tamerza Tunisie Merid			L. Vibret	1		(ae)	NHMP	General	20
Tunisia	luctuosus	Tozeur		2.4.1984	P. Audisio	1			AVTC
Tunisia	luctuosus	Tunis				1			NHMP	General	19
Tunisia	luctuosus	Tunis		11.1942	F. D. Buck		1		BMNH		1010
Tunisia	luctuosus	Tunis		29.4.2004	S. Carloni	2			AVTC
Tunisia	luctuosus	Tunis Oasis Gafsa		4.1908		1			NHMP	Peyrimhoff	65
Tunisia	luctuosus	Tunisia		17.10.1968		1	1		NMP
Tunisia	luctuosus	Tunisia (ac)		25.3.1989	F.& M. Cassola		1		AVTC
Tunisia	luctuosus	Tunisia 55 Oued El Hateb	Oued el Hattab			1			NHMP	General	20

## Sheet: peletieri
country	Species	Locality written on label	Locality, recent name	Collecting Date	Collector	Male	Female	(ae)	Collection	sub-Collection	collection box no
Algeria	peletieri					1	1		NHMP	General	21
Algeria	peletieri					1			NHMP	Chaudoir	85
Algeria	peletieri	Africa b. Algeria Djelfa-Mesrane	El Mesrane	24.5.1975	J. Moravec				DWC
Algeria	peletieri	Ain el Adjar (Oran)			L. Bleuse	1		(ae)	NHMP	General	22
Algeria	peletieri	Ain Ograb			Dr. Martin	1	2	(ae)	NHMP	General	22
Algeria	peletieri	Ain Sefra		1968		1			NHMP	Peyrimhoff	65
Algeria	peletieri	Ain Sefra		16.5.1923	Dr. A Chobaut	2	2		NHMP	General	22
Algeria	peletieri	Alger Between Bogar ia/ Djefa		26.5.1974	Exp. Nat. Mus. Prraha	1			NMP
Algeria	peletieri	Algeria				1	1		BMNH		1010
Algeria	peletieri	Algeria				1			NHMP	General	21
Algeria	peletieri	Algeria			Bowring		1		BMNH		1010
Algeria	peletieri	Algeria		11.1942	F. D. Buck	1			BMNH		1010
Algeria	peletieri	Algeria			Stierlin		1		DEI
Algeria	peletieri	Algerie			Kraatz	2	1	2(ae)	DEI
Algeria	peletieri	Alge'rie Magenta	El Hacaïba	15.5.1886	L(t) Lahaye	5			NHMP	General	21
Algeria	peletieri	Algerie Mostaganem	Mostaganem						RMRAC
Algeria	peletieri	Alge'rie Sfid de Sfaida	Sfid, 45 km South Saida	1897	D. Finot	1	2		NHMP	General	21
Algeria	peletieri	Algir			Schmid	1			NMP
Algeria	peletieri	Boghar				1			BMNH		1010
Algeria	peletieri	Boghri Algeria	Ksar el Boukhari	3.4.1911	W. Rothschild	1			BMNH		1010
Algeria	peletieri	Constantine Algerie	Constantine						NHMP	Negre	5
Algeria	peletieri	de Mecheria A Sefra	Mecheria, 100 km North Ain Sefra			1			NHMP	General	21
Algeria	peletieri	Djeifa Zaafrane Algerie - W	Western Algeria, Djelfa Province, Zaafrane	31.3.1988	E. Colonelli	2	2		AVTC
Algeria	peletieri	Djelfa		5.1938					BMNH		1010
Algeria	peletieri	Djelfa		20.4.42		1			NHMP	Colas
Algeria	peletieri	Ein Sefra	Ain Sefra			3	3		NHMP	General	22
Algeria	peletieri	Ein Sefra	Ain Sefra			1			RMRAC
Algeria	peletieri	El Aricha Algeria	El Aricha			1			NHMP	General	22
Algeria	peletieri	El Aricha Algeria	El Aricha	4.1912	W.R. & K.J.	1			RMRAC
Algeria	peletieri	El Krachem Algerie		3.1893	P. Lesne	1	1		NHMP	General	22
Algeria	peletieri	El Krachem Algerie		1893	P. Lesne	1			NHMP	General	22
Algeria	peletieri	El Kreider	El Kheiter			2			NHMP	Negre	4
Algeria	peletieri	El-Kreider	El Kheiter	1896	Dr A. Chobaut	4	2		NHMP	General	22
Algeria	peletieri	Gardhaia	Ghardaia				1		NHMP	Colas
Algeria	peletieri	Geryville	Al Bayadh		L. Vibert	2			NHMP	General	22
Algeria	peletieri	Ghardaia	Ghardaia	1893	L. Vibert	1			NHMP	General	21
Algeria	peletieri	Guelt es Stel		4.1912	W.R.	4	1		BMNH		1010
Algeria	peletieri	Kreider	El Kheiter			12	12		NHMP	General	21
Algeria	peletieri	Laghouat		22.9.1952			1		ZMUC	Copenhagen
Algeria	peletieri	Laghouat		4.1912	K.M. Guichard	1			BMNH		1010
Algeria	peletieri	Laghouat ALGERIE		4.1893	P. Lesne	3	10		NHMP	General	22
Algeria	peletieri	Le kreder [Kreder]	El Kheiter		L. Bedel	1			NHMP	General	21
Algeria	peletieri	Le kreider	El Kheiter		L. Vibert	2			NHMP	General	21
Algeria	peletieri	Mecheria Alge'rie	Mecheria, 100 km North Ain Sefra	25.4.1886	L.t. Lahaye	6	2	1(ae)	NHMP	General	21
Algeria	peletieri	Mostaganem				14	8		NHMP	General	21
Algeria	peletieri	Mostaganem				4	2		NHMP	Negre	4
Algeria	peletieri	Oran				1			NHMP	Chaudoir	85
Algeria	peletieri	Oran				1	1		NHMP	Negre	4
Algeria	peletieri	Oran (Ouahran)					1		NHMP	General	22
Algeria	peletieri	Provd Alger Chellala	Ksar Chellala	1895	de Vauloger		1		NHMP	General	22
Algeria	peletieri	Sidi Bel Abbes				2			RMRAC
Algeria	peletieri	Sidi Bel Abbes				1			NHMP	Negre	4
Algeria	peletieri	Sidi-Bel Abbes Algerie				1			NHMP	Negre	1
Algeria	peletieri	Sidi-Bel Abbes Algerie				5	3		NHMP	Negre	5
Algeria	peletieri	Sud Kreide	South to El Kheiter				1		NHMP	General	21
Algeria	peletieri	Sud Oranais	South Oran				1		NHMP	General	21
Algeria	peletieri	Takersan Algerie	Ain Takersane	1893	P. Lesne		2		NHMP	General	22
Algeria	peletieri	Tiout			R.J	2	4		NHMP	General	22
Algeria	peletieri	Tiout (Orna)			L. Bleuse	1			NHMP	General	22
Algeria	peletieri	Zahrez Rarbi		1895	de Vauloger	2			NHMP	General	22
Morocco	peletieri	Ba sidi 20 km. e Midlet	Ba Sidi, 20 km East Midelt		Alluaud	6	2		NHMP	General	21
Morocco	peletieri	Berguent			Antoine	1	1	(ae)	NHMP	General (Antone)	31
Morocco	peletieri	El Mesrane		4.1929		1			NHMP	General	20
Morocco	peletieri	M. oriental Maroc	Eastern Morocco: Mahiridja	4.1933	Antoine	1			NHMP	General (Antone)	31
Morocco	peletieri	Mahiridja, oriental Maroc	Eastern Morocco: Mahiridja	4.1939	Antoine		1		NHMP	General (Antone)	31
Morocco	peletieri	Mahiridja Maroc	Eastern Morocco: Mahiridja	4.1939	Antoine	1	2	1(ae)	NHMP	General (Antone)	31
Morocco	peletieri	Mesrane	El Mesrane			5			NHMP	General	20
Morocco	peletieri	Midelt			Alluaud	2	5		NHMP	General	21
Morocco	peletieri	Midelt Ait Maessaud	Ait Messaoud, 187 km West Midelt	3.3.1978		2			AVTC
Morocco	peletieri	Ras El Ma		1889	E.D	1			NHMP	General	22
Tunisia	peletieri	10 km NNW Thelepte		24.3.2001	C. Saure		1		DWC
Tunisia	peletieri	Tunisie					2		NHMP	General	18
	peletieri					1	3		NHMP	Chaudoir	85
	peletieri					3			ZMUC
	peletieri						1		NHMP	General	21
	peletieri					3			NBC
	peletieri					2			NHMP	Negre	6
	peletieri					1			RMRAC
	peletieri						1		AVTC
	peletieri			24.5.1939		1	1		NHMP	Peyrimhoff	65
	peletieri			26.5.1917			1		NHMP	Peyrimhoff	65
	peletieri				G.R. Crotoch	1			CAMMZ
	peletieri				Lucas	1			NHMP	General	23
	peletieri				Rosenberg		1		ZMUC
	peletieri				L. Vibert	3	2		NHMP	General	22
	peletieri	Ain (NC)			L. Vibert	1			NHMP	General	21
	peletieri	Barbaria							ZMUC
	peletieri	Barbary					1		BMNH		1010
Algeria	peletieri	Sebkha en Nama	Sebkha en Naama	1929			1		NHMP	General	22

## Sheet: goryi
country	Species	Locality written on label	Locality, recent name	Collecting Date	Collector	Male	Female	(ae)	Collection	sub-Collection	collection box no
Iran	goryi	Benni Laam Perse		4.1889	Escalera	2		1(ae)	NHMP	General	23
Iran	goryi	Benni Laam Perse		4.1899	Escalera	1		(ae)	NHMP	Negre	4
Iran	goryi	Chaldee Persane, de la Kerkha au Kebri-Koun		1904	J. De Morgan		10		NHMP	General	23
Iraq	goryi	Zubair	Az Zubayr	26.3.1958	C. Kosswing	1			RMRAC
Saudi Arabia	goryi	Hedjaz	Hejaz			2		(ae)	NHMP	General	23
Saudi Arabia	goryi	Hail, Arabia	Ha'il	11.1873	A. R. Waterston	1			RMRAC
Saudi Arabia	goryi	Arabia Hail	Ha'il	2.4.1944	A.R. Waterston	2			BMNH
Saudi Arabia	goryi	Saudi Arabia N. Nejd	Northern Nejd	3.1946	D. V. Fitzferald	2			BMNH
Saudi Arabia	goryi	Saudi Arabia Jebel Shammar		1946	D. V. Fitzferald	1			BMNH
Saudi Arabia	goryi	r.Hail Saudi Arabia	Ha'il	13.3.1962	G.P. Popov	1			RMRAC
Saudi Arabia	goryi	Ghazwar		29.4.1981	W. Buttiker		1		RMRAC
	goryi					3			NHMP	Chaudoir	85
	goryi					2	2		NHMP	General	23
	goryi	Arabia				2		1(ae)	NHMP	General	23
	goryi					1			NBC
	goryi					2			RMRAC
	goryi	Arabia		1884	Janson	1			NHMP	General	23
	goryi	El Hahaz El Hedjaz	Hejaz	1915	Milinger				RMRAC
	goryi				T. Burg		1		NHMP	General	23

## Sheet: minutus
country	Species	Locality written on label	Locality, recent name	Collecting Date	Collector	Male	Female	(ae)	Collection	sub-Collection	collection box no
Egypt	minutus				Olivier		1		NHMP	Chaudoir	85
Egypt	minutus	Sidi Ab Al Rahman coast		30.4.2002	M. Kaftan		1		NMP
Iran	minutus	Perse Benni Laam					1		NHMP	Negre	4
Iran	minutus	Persian		1884	Parry		1		NHMP	General	23
Iran	minutus	Sfak	Seffak	1911	J. Bourgeois	1			NHMP	General	19
Iraq	minutus	Bagdad		4.5.1977	J. Macek	1			DWC
Iraq	minutus	Bagdad			Kalalova		1		NMP
Iraq	minutus	Chaldee Persane de la Kerkha au Kebir-Kouh		1904	J. De Morgan	1			RMRAC
Iraq	minutus	El Habbaniya		17.3.1950	Yusuf Lazar	2			BMNH
Iraq	minutus	Gaana		4.4.1978	J. Skabek		1		NMP
Iraq	minutus	Jano W. desert	Cano	1979	I. Falk				NMP
Iraq	minutus	kifri So- Mesopotamian		1917	Dr. S.G Kohi-Larsen				RMRAC
Iraq	minutus	L. Habbaniya	Lake Habbaniya	17.3.1950	Yusuf Lazar	2			RMRAC
Iraq	minutus	L. Habbaniya	Lake Habbaniya	17.3.1950	Yusuf Lazar	1			BMNH
Iraq	minutus	Ramadi		15.4.1979	Kodim				NMP
Jordan	minutus	Arabic N.W Mazraa	Al Mazraa				1		NHMP	General	23
Jordan	minutus	Azraq Zarqa	Zarqa Governorate, Azraq	20.4.1933	M. Alkeekany	2			AVTC
Jordan	minutus	kharana	Qasr al-Kharana	1965	Brit. Jordan Exp.				RMRAC
Jordan	minutus	Ma'an		11.3.1902			1		NHMP	Peyrimhoff	65
Jordan	minutus	Ma'an Arabia N.W.	Ma'an				1		NHMP	General	23
Jordan	minutus	Ma'an au SE		10.3.1902			1		NHMP	General	23
Jordan	minutus	Maserah	Der El Maserah, Amman	6.3.1902			1		NHMP	Peyerimhoff	65
Jordan	minutus	Wadi Rum		4.1975		2			RMRAC
Saudi Arabia	minutus	Hisme' Arabia N.W		1.3.1902	M. Murat		1		NHMP	Peyrimhoff	65
Saudi Arabia	minutus	Hisme Arbie					1		NHMP	General	23
Syria	minutus			1905	Sharp		1		BMNH
Syria	minutus	Ar Rafafa	Al Resafa or Al Rusafa	1.5.2006	M. Pitzalis				AVTC
Syria	minutus	Damaskeus Syrie	Damascus		C. Stern		1		NMP
Syria	minutus	Kharbava	Kharaba (Palmyra)	25.4.1982	Mir. Dvorák	1			NMP
Syria	minutus	Lebanon N. Syria nr. Meskene ,	Maskanah	4.44		1			BMNH
Syria	minutus	Palmira ruins	Palmyra	23.4.1990	D. Agosti	2	2		BMNH		1010
Syria	minutus	Palmira Syria	Palmyra	4.1982	Mir. Dvorák	4	2		NMP
Syria	minutus	Palmyra ruins	Palmyra				1		NHMP	Negre	4
Syria	minutus	Palmyra, Valle delle Tombe		28.4.2006	M. Pitzalis				AVTC
Syria	minutus	Rafafa	Al Resafa or Al Rusafa	1.5.2006	M. Pitzalis				AVTC
Syria	minutus	Syria c. (Palmyra) Kharbava	Palmyra	25.4.1982	Mir. Dvorak	2			NMP
Syria	minutus	Syria center /Palmyra	Palmyra	27.4.1982	Mir. Dvorak	5	1		NMP
Syria	minutus	Syria centr., Palmyra	Palmyra	1.5.1995	K. Denes' Jun	1			DWC	1
Syria	minutus	Syria mer., Palmyra	Palmyra	10-15.5.1995	Petr Ka'batek		1		DWC
Syria	minutus	Syria or,. Al Hasakah	Al Hasakah	7-9.5.1995	Petr Ka'batek		2		DWC
Syria	minutus	Syrie				1			RMRAC
Syria	minutus	Syrie				1			RMRAC
	minutus					1			NHMP	Chaudoir	85
	minutus					1			NHMP	Chaudoir	85
	minutus					1			NHMP	Chaudoir	85
	minutus								NBC
	minutus						1		NHMP	Olivie
	minutus				Mniszech	1			NHMP	Chaudoir	85
	minutus	Arabia			Kraatz				DEI
	minutus	Kurdistan			G.R. Crotoch		1		CAMMZ
	minutus	Mesopotamia		1892	H.W Bates		1		NHMP	General	23
	minutus	Mesopotamia				3	1		NHMP	General	23
	minutus	Mesopotamia		1884		2			NHMP	General	23
	minutus	Schatt el Adham so Mesopotamia	May be Shatt el-Arab=Persian Gulf	27.4.1917	Dr. S.G Kohi-Larsen	1			RMRAC
	minutus	Thorey					1		NHMP	General	23

## Sheet: reymomdi
country	Species	Locality written on label	Locality, recent name	Collecting Date	Collector	Male	Female	(ae)	Collection	sub-Collection	collection box no
Morocco	reymondi	M'Hamid				1			NHMP	General (Antone)	31
Morocco	reymondi	Cote Atlantique Du Sahara De Lemaounek a Leferey 19o30'N coast		8.3.1908	A. Gruvel et R. Chudeau	1	1		NHMP	General	16
Morocco	reymondi	Oulad Driss		16.3.2009	J. Christian Habel	2		2(ae)	Christian Habel J. Collection	Habel_privet
Morocco	reymondi	M'Hamid		4.52	M. Antoine	1			NHMP	General (Antone)	31
Morocco	reymondi	Bei Zagora Oulad Driss		16.3.1999	G. Wagner		1		CAB
Morocco	reymondi	Oulad Driss (Zagora 55 km)		17.3.1998	G. Wagner	1			CAB

## Sheet: valdanii
Country	Species	Locality written on label	Locality, recent name	COLLECTION DATE	Collector	Male Number	Female Number	(ae)	Collection	sub-Collection	collection box no
Algeria	valdanii			1929			1		NHMP	General	21
Algeria	valdanii						1		AVTC
Algeria	valdanii	Ain-Ben_Noui & BouSaada		24.4.1934			1		BMNH
Algeria	valdanii					1	1		NHMP	Negre	[2]
Algeria	valdanii	Baniou			L. Vibert	6	2		NHMP	General	17
Algeria	valdanii	Biskra							ZMUC
Algeria	valdanii	Bou Saada							DEI
Algeria	valdanii	Bou Saada		4.1908			1		NHMP	Peyrimhoff	65
Algeria	valdanii	Bou Saada		28.4.1927			1		ZMUC
Algeria	valdanii	Bou Saada			Dr. Martin	1	1		NHMP	General	17
Algeria	valdanii	Bou Saada			Dr. Martin		1		NHMP	Negre	[2]
Algeria	valdanii	Bou Saada			O. Leonhard / Dr Martin	1		(ae)	DEI
Algeria	valdanii	Bou Saada		1875	R. Oberthur	4	2		NHMP	General	17
Algeria	valdanii	Bou Saada				4	1		BMNH
Algeria	valdanii	Bou Saada				1			NHMP	Negre	[2]
Algeria	valdanii	Bou Saada					1		NHMP	Olivier
Algeria	valdanii	Bou Saada				1			NHMP	Negre	[5]
Algeria	valdanii	Bou Saada			P. Basilewsky	1			RMRAC
Algeria	valdanii	Bou Saada			Oberthur	1			BMNH		1010
Algeria	valdanii	Bou Saada			R. Oberthur	1			BMNH		1010
Algeria	valdanii	Bou Saada Algeria -W. M'sila	West M'sila, Bou Saada	8.4.1988	Colonelli . E	6	1		AVTC
Algeria	valdanii	Bou Saada				1			ZMUC
Algeria	valdanii	Bou Saada Algerie					1		NHMP	Colas
Algeria	valdanii	Bou Saada Dr Martin			Colom. & Bugeuj	1			RMRAC
Algeria	valdanii	Ghardaia		1890		1			NHMP	General	17
Algeria	valdanii	Ghardaia			Dr. Martin	2	1		NHMP	General	16
Algeria	valdanii	Laghouat				3	2		NHMP	Olivier
Algeria	valdanii	Tebessa			Wustnei	1			ZMUC
	valdanii						2		NHMP	General	23
	valdanii					1			NHMP	Negre	[2]
	valdanii					1			NHMP	Olivier

[truncated: 1 more sheets: serrator]
